# Supplementary material for: Use and misuse of temperature normalisation in meta-analyses of thermal responses of biological traits
Source: PeerJ. 2018 Feb 9;6:e4363. doi: 10.7717/peerj.4363 (PMC5808315; doi:10.7717/peerj.4363)
Supplement: Supplemental Information 2 [file peerj-06-4363-s003.csv]

Species	Reference	Trait	B0	E	T_pk	E_D	R_Squared
Acutodesmus acuminatus strain UTEX 415	L�rling et al. (2013)	growth rate	6.21937730789E-07	1.02267180232	28.5588939211	1.31278548797	0.343451155847
Acutodesmus dimorphus	Benider et al. (2001)	growth rate	9.29837395867E-07	1.27481353586	74.5484035599	1.27502954833	0.983060907348
Acutodesmus obliquus	Dauta (1982a)	growth rate	8.42266439655E-08	2.42218883033	43.9593102327	2.42253313488	0.9834802941
Akashiwo sanguinea strain BWA	Boyd et al. (2013)	growth rate	7.97748509627E-07	0.570582258724	23.4131359754	2.59537582329	0.870712235891
Akashiwo sanguinea strain GBB	Boyd et al. (2013)	growth rate	1.04776484798E-06	0.498444738042	24.8003896479	2.66343900725	0.850599000708
Akashiwo sanguinea strain RMB	Boyd et al. (2013)	growth rate	5.62177504885E-07	0.636674354283	24.5219906305	3.56315655253	0.901419803162
Akashiwo sanguinea strain YRB	Boyd et al. (2013)	growth rate	1.74107910666E-06	0.269859906231	27.2070576996	6.47592494881	0.917433080578
Alexandrium minutum	Cannon (1993)	growth rate	8.21424611064E-10	4.27925299008	19.858553854	4.36156617483	0.999780488288
Alexandrium monilatum	Juhl (2005)	growth rate	9.83858374323E-07	0.482989337643	70.4842191617	24.328701781	0.530565819842
Alexandrium ostenfeldii clone LF-37	Jensen & Moestrup (1997)	growth rate	5.33254504062E-08	1.50740047375	20.066293018	3.73382800308	0.996539091438
Alexandrium ostenfeldii clone LF-37	Jensen and Moestrup (1997)	growth rate	5.64179866353E-08	1.48636949954	20.0976856691	3.58061219828	0.99686058307
Alexandrium tamarense clone GTMP	Watras et al. (1982)	growth rate	8.50999846217E-09	4.19784983271	14.4532449349	4.47022891843	0.678609421181
Amphidinium klebsii	Morton et al. (1992)	growth rate	4.58452467003E-09	1.87784071802	27.8760148454	4.59324543158	0.949812067917
Amphidinium sp.	Kitaya et al. (2008)	growth rate	1.17450760421E-08	1.90548049367	27.018802554	2.94843672672	0.997432675363
Amphiprora paludosa	Admiraal (1977)	growth rate	2.22852110521E-06	0.665035629473	26.7443795904	3.25810607244	0.99160736045
Amphiprora sp.	Hulburt (1982)	growth rate	1.60848046078E-07	1.18435912562	27.5854146576	3.1661084346	0.963567131413
Amphora sp. strain AMPHO46	Csavina et al. (2011)	growth rate	1.77301876173E-12	13.261657747	9.08264042178	13.3781272569	0.0136748331273
Anabaena bergii strain LIE02AB	Mehnert et al. (2010)	growth rate	6.08043885067E-07	0.474599264163	26.3253946856	2.87968896666	0.986831881489
Anabaena bergii	Mehnert et al. (2010)	growth rate	1.39115273868E-07	0.975562393062	25.6164872137	2.66195920023	0.968808880367
Anabaena cylindrica strain PCC 7122	L�rling et al. (2013)	growth rate	1.2240285723E-24	14.9805166111	21.9456319166	15.3907138415	0.929546929956
Anabaena flos-aquae	Foy et al. (1976)	growth rate	1.52656015818E-07	1.81036675144	18.0162418812	5.81253430634	0.946905104307
Anabaena flosaquae	Foy et al. (1976)	growth rate	1.31447948055E-07	1.88588537915	17.9416295914	5.80682345358	0.938658163887
Anabaena macrospora strain ST195AS	Mehnert et al. (2010)	growth rate	1.7144984104E-07	0.984569539755	24.2399017482	1.7153398118	0.999980930034
Anabaena macrospora	Mehnert et al. (2010)	growth rate	1.59203381125E-07	1.00999166242	24.2504267598	1.73456341263	0.999503528197
Anabaena sp. PCC7122	Lurling et al. (2013)	growth rate	1.2240285723E-24	14.9805166111	21.9456319166	15.3907138415	0.929546929956
Anabaena sp. strain 123	Rapala & Sivonen (1998)	growth rate	2.51694243033E-06	0.36336081492	20.1247159002	1.21287413532	0.463720202452
Anabaena sp. strain 14	Rapala & Sivonen (1998)	growth rate	2.59744549893E-07	1.58258704663	67.3478476723	1.58267879953	0.964247007911
Anabaena sp. strain 202A1	Rapala & Sivonen (1998)	growth rate	2.01458549372E-07	1.94096369364	21.9018269973	2.13954761032	0.947930319975
Anabaena sp. strain 90	Rapala & Sivonen (1998)	growth rate	2.12913793767E-06	0.275483399071	27.5436532281	49.4838255651	0.955763615479
Anabaena sp.	Nalewajko & Murphy (2001)	growth rate	1.25064305593E-06	0.452835623685	34.1857036202	49.9991868643	0.942861102395
Anabaena sp.	Nalewajko & Murphy (2001)	growth rate	1.36635310781E-06	0.430833899679	34.1893412756	49.9992329791	0.940140939223
Anabaena spiroides Klebahn var. crassa Lemm.	Seki et al. (1981)	growth rate	6.73358988675E-09	3.25259523403	20.8119410375	3.40355030963	0.673012032557
Anabaena ucrainica strain LBRI 47	Tsujimura et al. (2003a)	growth rate	5.22529380462E-09	3.12254269494	43.4403617146	3.12259940605	0.935461112683
Anabaena ucrainica	Tsuijimura & Okubo (2003)	growth rate	1.21025520535E-08	2.75971438186	44.8641193119	2.75983006649	0.944595433853
Ankistrodesmus falcatus CHL8	Lurling et al. (2013)	growth rate	4.67077238603E-06	0.139620109471	33.8537321831	49.9999969885	0.979692532672
Ankistrodesmus falcatus strain S/ANKIS-1	Talbot et al. (1991)	growth rate	8.59493180594E-06	0.10318764346	74.5558810202	11.3854528305	0.774210161263
Apedinella radians	Throndsen (1976)	growth rate	7.36079337594E-08	3.15054794389	18.4248167408	3.28162997419	0.999982700726
Aphanizomenon aphanizomenoides strain 22C4-9	Mehnert et al. (2010)	growth rate	7.45773029063E-08	1.66932442014	27.2150872339	1.83216928712	0.997483183973
Aphanizomenon aphanizomenoides	Mehnert et al. (2010)	growth rate	7.65064784961E-08	1.65523174007	27.2037705316	1.82022822108	0.997348698679
Aphanizomenon aphanizomenoides	Sabour et al. (2009)	growth rate	2.25486130918E-08	2.46061273814	53.8079418186	2.46066782496	0.958260297022
Aphanizomenon flos-aquae strain ST115AF	Mehnert et al. (2010)	growth rate	8.49710637312E-07	0.388532800923	25.6179045034	8.71108131717	0.961321600142
Aphanizomenon flos-aquae var. klebahnii strain EAWAG no. 103	Uehlinger (1981)	growth rate	6.64754902356E-07	0.712016541993	28.1108456734	3.43599123151	0.977755310114
Aphanizomenon flos-aquae var. klebahnii	Yamamoto & Nakahara (2005)	growth rate	1.41254914849E-06	0.473873679933	58.2047784581	35.5389417012	0.291212279908
Aphanizomenon flos-aquae	Foy et al. (1976)	growth rate	3.61286384626E-07	1.53213030835	21.5223020113	2.15912791684	0.910754881193
Aphanizomenon flos-aquae	Tsujimura et al. (2001)	growth rate	1.37209548611E-06	0.315616445926	26.0676554899	3.13872347451	0.943268369064
Aphanizomenon flosaquae strain LBRI 57	Tsujimura et al. (2001)	growth rate	3.78227674526E-08	2.32851417295	26.2123356071	2.44729237762	0.992960214566
Aphanizomenon flosaquae	Foy et al. (1976)	growth rate	3.48100488879E-07	1.5524681102	21.4963177235	2.14881203271	0.908936378794
Aphanizomenon flosaquae	Mehnert et al. (2010)	growth rate	7.89110751875E-07	0.419039330234	24.9155771113	7.23305611417	0.982622721697
Aphanizomenon gracile strain 16D11	Mehnert et al. (2010)	growth rate	9.19748972126E-07	0.400447851494	26.3123534569	2.22073174122	0.922197009624
Aphanizomenon gracile	Lurling et al. (2013)	growth rate	6.21288981912E-07	0.721703094662	33.5396489515	1.63931131042	0.919441474864
Aphanizomenon gracile	L�rling et al. (2013)	growth rate	6.21288981912E-07	0.721703094662	33.5396489515	1.63931131042	0.919441474864
Aphanizomenon gracile	Mehnert et al. (2010)	growth rate	9.09976584569E-07	0.403340897563	26.2252291102	2.15126758965	0.922013857457
Aphanizomenon ovalisporum strain UAM 290	Mehnert et al. (2010)	growth rate	6.98553649131E-08	1.21075119845	33.6477285987	1.52366622828	0.975576544824
Aphanizomenon ovalisporum	Mehnert et al. (2010)	growth rate	8.59773389803E-08	1.1040454889	34.3118373119	1.47259285193	0.998505516892
Aphanocapsa incerta strain CCAP 1450/2, UV-003, CCALA 105	Kr�ger & Eloff (1978)	growth rate	1.15979507795E-17	14.2427587709	15.7177119741	14.2598481779	0.425681047112
Arthrospira fusiformis	Islam et al. (2003)	growth rate	1.28089488243E-13	4.664722769	28.3432232164	5.34329745359	0.64526047356
Asterionella formosa	Bruning (1991)	growth rate	6.89578391031E-07	0.0682898314772	19.7638758559	29.3442549056	0.881189361681
Asterionella formosa	Butterwick et al. (2005)	growth rate	2.56373613613E-06	0.827903605254	19.2239602218	1.64367679206	0.989119568115
Asterionella formosa	Butterwick et al. (2005)	growth rate	2.54751076085E-06	0.828735762681	19.1649219793	1.68454230553	0.983090992336
Asterionella formosa	Rhee & Gotham (1981)	growth rate	1.06824017377E-07	2.31115466469	49.1626045498	2.31124771496	0.968249517099
Asterionella formosa	Suzuki & Takahashi (1995)	growth rate	5.00503113737E-06	0.352543391018	24.1366993184	29.7877756725	0.933915578399
Asterionella formosa	Suzuki and Takahashi (1995)	growth rate	4.99702284897E-06	0.345324941613	24.1333580082	30.1790939391	0.931693943182
Asterionella formosa	van Donk & Kilham (1990)	growth rate	2.52251009574E-06	2.1994867898	33.0321675604	2.1997798416	0.830155325666
Asterionellopsis glacialis	Hulburt (1982)	growth rate	5.39223283344E-06	2.41044321454	28.7050170776	2.41069833712	0.286405464806
Asterionellopsis glacialis	Hulburt (1982)	growth rate	2.77158197096E-08	3.19255686018	36.0604424186	3.19280101851	0.924858515978
Asterionellopsis glacialis	Karentz & Smayda (1984) from Teng (unpubl.)	growth rate	3.93986768528E-06	1.2070469652	27.3612495793	1.27595653113	0.997570256191
Biceratium furca strain B. Meeson, UCSB 5M-30	Weiler & Eppley (1979)	growth rate	6.34499471338E-07	0.743803670347	23.6933584409	13.3915847333	0.771323877737
Biceratium furca	Baek et al. (2008)	growth rate	5.36906510813E-11	5.10997723965	20.3031446731	5.2740211047	0.768245470288
Biddulphia aurita	Baars (1981)	growth rate	3.789831025E-06	0.827745940791	11.6384429819	4.25285804367	0.932447809398
Botryococcus braunii strain CHN 357, UTEX 572	Qin & Li (2006)	growth rate	3.40113859598E-16	8.00067019938	21.5031815505	8.48429729536	0.980543045321
Calciodinellum albatrosianum Geob*26/5	Meier et al. (2004)	growth rate	2.77652916768E-08	1.89291751679	52.1698862303	1.89318430699	0.395106903525
Ceratium furca	Baek et al. (2008)	growth rate	1.09996335779E-09	3.6506587956	21.0849740298	3.97626055361	0.812109893974
Ceratium furcoides	Butterwick et al. (2005)	growth rate	1.06585562052E-08	2.34743298099	21.4861883889	2.77826371321	0.99980080171
Ceratium furcoides	Butterwick et al. (2005)	growth rate	1.34007845713E-08	2.22934749163	21.7067468706	2.6820668205	0.999695703927
Ceratium fusus	Baek et al. (2008)	growth rate	5.2855805166E-11	5.1523307977	29.0627124312	5.15263097381	0.619013538634
Ceratium tripos var. atlanticum	Nordli (1957)	growth rate	1.69582695249E-06	0.0937492776502	23.7270674467	31.0265391859	0.985855231942
Chaetoceros affinis	Raimbault (1984)	growth rate	4.70519718082E-09	3.78490778225	33.467170208	3.7852051955	0.927281230244
Chaetoceros calcitrans strain CCAP 1010/11, NEPCC 590	Thompson (1992)	growth rate	2.78152213645E-06	0.718734331071	38.0796812999	45.7425034535	0.910083788852
Chaetoceros calcitrans	Thompson et al. (1992)	growth rate	2.589623105E-06	0.832609954627	134.991122277	0.832913884824	0.901079267863
Chaetoceros calcitrans	Yanase & Imai (1968)	growth rate	2.03767954669E-06	0.319151289368	24.6756106886	2.7460180832	0.662987863433
Chaetoceros deflandrei	Fiala & Oriol (1990)	growth rate	5.96168461757E-07	8.22778524405	4.89104983818	8.42897840068	0.574360219663
Chaetoceros didymus clone Slope water	Hulburt (1982)	growth rate	4.3840803593E-07	1.80765457401	24.3381954786	1.90963540139	0.567324152502
Chaetoceros didymus	Hulburt (1982)	growth rate	4.49713545283E-15	11.1106978162	16.3503644517	11.2142775151	0.92904184438
Chaetoceros gracilis strain NEPCC 645	Thompson (1992)	growth rate	6.3077963491E-07	1.52174927484	21.6551063837	2.04757802241	0.794771953148
Chaetoceros gracilis strain S/CHAET-1	Mortensen et al. (1988)	growth rate	1.46899543386E-09	3.23418691134	28.297839518	3.37109999169	0.950037712155
Chaetoceros gracilis	Thompson et al. (1992)	growth rate	7.469528102E-07	1.42661409317	21.2134966499	2.08539458663	0.753267857843
Chaetoceros lorenzianus clone Bermuda	Hulburt (1982)	growth rate	2.19490222609E-06	0.486433665142	32.2879441342	49.971317328	0.609259739895
Chaetoceros lorenzianus clone Bushehr	Hulburt (1982)	growth rate	1.04359256928E-06	0.830109643293	26.673071324	4.30917118408	0.847448097568
Chaetoceros lorenzianus clone Northern Sargasso	Hulburt (1982)	growth rate	7.87673745643E-06	0.157881753203	31.4909701641	27.5905108593	0.194623537649
Chaetoceros lorenzianus clone Slope water	Hulburt (1982)	growth rate	2.84390731202E-06	0.44793042003	31.4005621291	10.9878935139	0.810587293184
Chaetoceros simplex strain NEPCC 591	Thompson (1992)	growth rate	1.4520692066E-06	1.01091936217	25.395639666	2.01796352609	0.875679079993
Chaetoceros simplex var. calcitrans	Montagnes & Franklin (2001)	growth rate	1.18293781637E-07	2.09376074254	28.1341927214	2.15286022522	0.376395816086
Chaetoceros simplex	Montagnes and Franklin (2001)	growth rate	4.85989109572E-08	2.49876080736	43.5797926499	2.49907506879	0.39352789887
Chaetoceros simplex	Thompson et al. (1992)	growth rate	8.78184771395E-07	1.23039181117	26.576871007	1.74966280623	0.860024760295
Chaetoceros sp. strain CS256	Renaud et al. (2002)	growth rate	2.90371686021E-12	4.58317807484	28.2621787268	4.77562443072	0.807452292556
Chaetoceros sp.	Thomas (1966)	growth rate	5.33802978881E-09	3.23552432698	28.5892182926	3.29113935558	0.658554693155
Chattonella marina var. antiqua strain Ho-1	Nakamura (1983)	growth rate	4.96608985295E-08	1.41528675382	25.5631047924	4.66593902227	0.999950983644
Chattonella marina var. antiqua	Nakamura (1983)	growth rate	5.26357015734E-08	1.39835163269	25.5697665265	4.6694822942	0.999885735267
Chattonella marina	Kahn (1998)	growth rate	2.68580101155E-07	1.07078467334	23.382650424	2.19235017873	0.999607239431
Chattonella ovata CO2	Yamaguchi et al. (2010)	growth rate	1.31518620895E-08	2.23350173028	25.3453195718	3.00000629873	0.934269047245
Chattonella ovata CO3	Yamaguchi et al. (2010)	growth rate	4.39048354814E-09	2.38810083656	25.5215534601	4.28073209231	0.878060593304
Chattonella ovata CO8	Yamaguchi et al. (2010)	growth rate	2.07814458007E-14	7.02759122854	23.8168323769	7.16881275516	0.940139876001
Chattonella verruculosa	Yamaguchi et al. (1997)	growth rate	5.14944968019E-06	0.425352646114	18.011986464	5.64297807842	0.999647022753
Chlamydomonas UMACC 229	Teoh et al. (2004)	growth rate	6.83228725961E-07	2.74674474901	8.4086264201	3.53511465796	0.957828597447
Chlamydomonas alpina	Seaburg et al. (1981)	growth rate	7.37362040103E-07	1.5270929386	13.2385878459	5.70006612069	0.987848264793
Chlamydomonas globosa	Seaburg et al. (1981)	growth rate	4.15347189344E-06	0.474968848148	19.5788522309	49.9999998363	0.996028466976
Chlamydomonas intermedia	Seaburg et al. (1981)	growth rate	6.20926316133E-06	1.15968767606	68.7824367545	1.15981613831	0.962646122259
Chlamydomonas reinhardtii CHL13	Lurling et al. (2013)	growth rate	1.01899159826E-05	0.0761140138453	32.6592551436	4.37892217875	0.0939247762005
Chlamydomonas reinhardtii strain NIVA-CHL13	L�rling et al. (2013)	growth rate	1.01899159826E-05	0.0761140138453	32.6592551436	4.37892217875	0.0939247762005
Chlamydomonas reinhardtii	McCombie (1960)	growth rate	5.9738894149E-09	2.15657656453	22.3347312902	2.49275345913	0.673206643657
Chlamydomonas strain UMACC 229	Teoh et al. (2004)	growth rate	6.83228725961E-07	2.74674474901	8.4086264201	3.53511465796	0.957828597447
Chlamydomonas subcaudata	Seaburg et al. (1981)	growth rate	3.60277549812E-06	0.66003357183	12.7482341676	6.27003195333	0.978244691113
Chlorella MFD1	James et al. (1989)	growth rate	6.13228126456E-07	0.511189288817	23.1137641136	1.41939871254	0.782779367951
Chlorella UMACC 237	Teoh et al. (2004)	growth rate	1.54729187624E-06	0.787930212545	16.2862773914	1.11602864484	0.943709096014
Chlorella pyrenoidosa	Fogg (1987)	growth rate	1.21978844279E-06	0.80806860263	22.0595551641	3.94677031401	0.955573445251
Chlorella pyrenoidosa	Goldman and Carpenter (1974)	growth rate	3.54436288936E-06	0.538702202573	75.9113953579	9.81893364778	0.975631063326
Chlorella sorokiniana strain CCAP 211/8K, 7-11-05	Sorokin (1960)	growth rate	8.19485613802E-09	2.17969791967	33.9468245474	3.35644729638	0.730943137303
Chlorella sp. strain MFD-1	James et al. (1989)	growth rate	4.58855166612E-07	0.482970155027	23.0878832251	1.43432428943	0.819783812395
Chlorella sp.	Yamamoto & Nakahara (2005)	growth rate	1.19146084894E-08	2.89989743603	39.7543976662	2.90039893656	0.966707805739
Chlorella vulgaris strain UMACC 001	Teoh et al. (2013)	growth rate	2.16242473451E-06	0.135738977218	31.4541793214	2.91189272923	0.900714062557
Chlorella vulgaris strain UTEX 259, UMACC 248	Teoh et al. (2013)	growth rate	7.66090643354E-07	1.1007816306	17.004430683	1.46082794084	0.974660584976
Chlorella vulgaris strain no. 369	Dauta et al. (1990)	growth rate	7.82150882563E-07	1.45060099976	32.1023618776	1.49083554757	0.977702679473
Chlorella vulgaris	Babel et al. (2002)	growth rate	7.6015341165E-07	0.401784822702	33.996083791	2.72783215965	0.970108141043
Chlorella vulgaris	Dauta et al. (1990)	growth rate	9.40709679163E-07	1.37695311147	67.341137122	1.37716232956	0.988308359484
Chlorella vulgaris	Mayo (1997)	growth rate	4.37761003415E-07	1.06897173496	32.2286682009	1.15814904858	0.247252934976
Chlorella vulgaris	Zargar & Ghosh (2007)	growth rate	5.45083936765E-06	0.000394840706701	15.1584941092	3.06079970075	0.792516800902
Chroococcus minutus	Bouchamma et al. (2004)	growth rate	2.96848300674E-06	0.473111692886	28.7341665198	2.23985555504	0.998891309481
Chrysochromulina polylepis strain B3	Edvardsen (1992)	growth rate	1.8021649979E-06	0.838367656286	15.9947511341	3.73877619845	0.844467439521
Chrysochromulina polylepis strain B4	Edvardsen (1992)	growth rate	1.67124703781E-06	0.744972595952	16.8160320194	4.16744543235	0.652489424624
Chrysochromulina polylepis strain K	Edvardsen (1992)	growth rate	1.18521510152E-06	1.00838798376	18.6623261042	2.19510294241	0.933912553674
Closterium acutum	Coesel & Wardenaar (1990)	growth rate	9.63995887128E-07	0.544652868463	24.8165893248	2.40506695109	0.907821173325
Closterium acutum	Coesel et al. (1990)	growth rate	3.53086114078E-07	1.30344275757	85.7321671882	1.30353853859	0.970482161036
Closterium ehrenbergii strain 81-103-4	Kasai & Ichimura (1990)	growth rate	3.49737845575E-08	2.51356987356	16.2221796883	2.88753271463	0.918963272055
Closterium ehrenbergii strain 81-11-6	Kasai & Ichimura (1990)	growth rate	2.4776787334E-07	0.932860347931	25.5653754486	1.27141290608	0.985272268904
Closterium ehrenbergii strain 81-2-6	Kasai & Ichimura (1990)	growth rate	9.48641384359E-08	1.94069324985	17.9500855075	2.24848524361	0.745754570989
Closterium ehrenbergii strain 81-59-1	Kasai & Ichimura (1990)	growth rate	1.52063087536E-07	2.91917594834	10.6265272056	3.37755608229	0.95432256314
Closterium ehrenbergii strain 81-86-2	Kasai & Ichimura (1990)	growth rate	5.35977849917E-16	14.9612539405	12.3328029065	15.0057065249	0.640601982719
Closterium ehrenbergii strain 83-5-6	Kasai & Ichimura (1990)	growth rate	7.06794299965E-07	0.474563197378	17.3348950184	2.01376942941	0.812941392233
Closterium ehrenbergii strain 83-6-5	Kasai & Ichimura (1990)	growth rate	1.46483042109E-06	0.0416192144167	18.4136525033	4.94147558642	0.725723035937
Closterium ehrenbergii strain 86-41-2	Kasai & Ichimura (1990)	growth rate	2.59007508271E-07	3.12779198505	11.4349795924	3.24942153764	0.852629205105
Closterium ehrenbergii strain 86-43-9	Kasai & Ichimura (1990)	growth rate	1.24745785034E-06	0.207629400495	16.3771789493	2.75010518618	0.951941190157
Closterium ehrenbergii strain 86-6-2	Kasai & Ichimura (1990)	growth rate	1.2646581605E-06	0.0724798284077	28.1803718874	34.7267435753	0.790255163188
Closterium ehrenbergii strain D-4-3	Kasai & Ichimura (1990)	growth rate	5.76825058053E-07	1.36736731021	11.9834877511	1.82990800462	0.62582117835
Closterium ehrenbergii strain D-4-4	Kasai & Ichimura (1990)	growth rate	4.98761409902E-07	1.18089634775	12.3894353464	2.31934110484	0.999784258418
Closterium ehrenbergii strain HK-25-1	Kasai & Ichimura (1990)	growth rate	3.20463266875E-07	1.71736917331	12.0786893793	2.49656278025	0.967477854941
Closterium ehrenbergii strain TY-13-3	Kasai & Ichimura (1990)	growth rate	1.52930607818E-06	0.0317328084971	22.3455638384	7.3870604637	0.898470409776
Closterium limneticum	Coesel & Wardenaar (1990)	growth rate	8.01120159984E-08	1.58341304408	24.7556261698	2.00231986798	0.986148738822
Closterium limneticum	Coesel et al. (1990)	growth rate	1.04297040102E-07	1.70557451298	64.4499317022	1.70571953075	0.960562791931
Closterium parvulum	Tsujimura et al. (2003b)	growth rate	1.27245263852E-13	20.7227663109	7.05073342058	20.8145917632	0.989956897308
Coccolithus huxleyi	Paasche (1967)	growth rate	6.08888186559E-07	1.0864199689	22.225737097	4.26510400892	0.992375097819
Coccolithus pelagicus ssp. braarudii	Buitenhuis et al. (2008)	growth rate	3.23506592684E-07	1.94771200759	15.7133209656	2.29940540603	0.998430253772
Cochlodinium polykrikoides strain 02B1	Yamatogi (2005)	growth rate	2.15042066846E-08	1.93734554056	27.6217968646	2.26822474865	0.957805944758
Cochlodinium polykrikoides strain 02B2	Yamatogi (2005)	growth rate	4.37044301308E-08	1.59505470068	29.7001676021	1.93752175168	0.932242282603
Cochlodinium polykrikoides strain 03H1	Yamatogi (2005)	growth rate	1.25191057571E-08	2.42244121297	47.8380197054	2.42270631263	0.941933443085
Cochlodinium polykrikoides strain KG8-ND14	Yamatogi (2005)	growth rate	2.15474017604E-07	1.01621157795	27.4223274023	2.4248438537	0.955486894815
Coelastrum astroideum	Bouterfas et al. (2002)	growth rate	1.16480502481E-06	0.697166181964	32.9633095458	2.29866963231	0.999984117686
Coelastrum microporum	Bouterfas et al. (2002)	growth rate	1.16480502481E-06	0.697166181964	32.9633095458	2.29866963231	0.999984117686
Conticribra guillardii clone 7-15	Guillard & Ryther (1962)	growth rate	1.88453624091E-06	1.59614794896	15.1973425883	2.19483450919	0.970208339052
Conticribra weissflogii strain CCMP1053, SA	Boyd et al. (2013)	growth rate	2.73248401924E-07	1.47858116588	18.3379765436	3.62328382609	0.993558712361
Conticribra weissflogii	Montagnes & Franklin (2001)	growth rate	1.48471088929E-10	7.14406804793	13.2094677793	7.44013495268	0.986581583652
Coolia monotis	Morton et al. (1992)	growth rate	1.21869275374E-09	1.84874340786	30.2200343748	5.0512293732	0.814414043155
Corethron pennatum	Fiala & Oriol (1990)	growth rate	2.02098597983E-06	0.45747857748	5.29406884032	49.9999988623	0.845289667302
Coscinodiscus concinnus	Baars (1981)	growth rate	2.15928568863E-06	2.06414414611	10.0877877405	2.38524642502	0.991661642171
Coscinodiscus excentricus var. lineatus	Hulburt (1982)	growth rate	1.8444463004E-08	2.61067812251	20.7718166589	3.06043594807	0.33510466961
Coscinodiscus granii	Baars (1981)	growth rate	1.68959437201E-06	0.426208616464	141.162073775	40.7871628779	0.669311670295
Coscinodiscus sp.	Montagnes & Franklin (2001)	growth rate	8.10343456679E-10	5.32368362211	14.1150642702	5.68726356647	0.720768618756
Coscinodiscus sp.	Montagnes and Franklin (2001)	growth rate	2.60863987345E-10	6.05159460501	13.763389087	6.41736094771	0.743210478124
Cosmarium abbreviatum	Coesel & Wardenaar (1990)	growth rate	6.98434638157E-07	0.486069417627	23.861893612	3.18231572223	0.95392772855
Cosmarium abbreviatum	Coesel et al. (1990)	growth rate	5.32067297309E-07	0.729798222747	25.3047186045	3.70042364728	0.994593038853
Cosmarium beatum SVCK 533	Stamenkovi? et al. (2013)	growth rate	1.0220214945E-08	2.26941907006	21.9574726671	3.27155832973	0.83690857635
Cosmarium beatum	Stamenkovi? and Hanelt (2013)	growth rate	1.0220214945E-08	2.26941907006	21.9574726671	3.27155832973	0.83690857635
Cosmarium biretum	Coesel & Wardenaar (1990)	growth rate	2.82316294206E-07	0.876286634054	23.628956743	1.59179878218	0.980528711436
Cosmarium biretum	Coesel et al. (1990)	growth rate	8.09843023198E-08	1.86271301673	53.0107969498	1.86295940665	0.929708260216
Cosmarium botrytis strain UTEX 301, SAG 136.80	Moss (1973)	growth rate	1.41061391999E-06	0.054725521306	28.9920731571	38.5994468118	0.127167917775
Cosmarium botrytis	Moss (1973)	growth rate	1.38344223284E-06	0.0675471389754	29.0127481554	38.7096023674	0.157356560653
Cosmarium crenatum var. boldtianum strain SVCK 561, ASW Wien #07 141	Stamenkovi? et al. (2013)	growth rate	4.84947183249E-07	0.717894374537	21.5064670319	3.42688356614	0.948040661542
Cosmarium crenatum	Stamenkovi? and Hanelt (2013)	growth rate	4.84947183249E-07	0.717894374537	21.5064670319	3.42688356614	0.948040661542
Cosmarium kjellmanii	Coesel & Wardenaar (1990)	growth rate	2.26852413421E-08	2.59051998886	19.3604942062	2.90174339504	0.860325279845
Cosmarium kjellmanii	Coesel et al. (1990)	growth rate	1.17373715859E-07	1.77103650904	57.3023179978	1.77124477189	0.98166671065
Cosmarium meneghinii strain SVCK 59, 1927/Praha Ac. A 231	Stamenkovi? et al. (2013)	growth rate	9.38770511998E-08	1.6052406356	21.2784835772	4.0541405753	0.819067334299
Cosmarium meneghinii	Stamenkovi? and Hanelt (2013)	growth rate	9.38770511998E-08	1.6052406356	21.2784835772	4.0541405753	0.819067334299
Cosmarium punctulatum #570	Stamenkovi? and Hanelt (2013)	growth rate	3.4610201986E-07	0.970398332448	20.4239750274	2.69906411047	0.672619050483
Cosmarium punctulatum #571	Stamenkovi? and Hanelt (2013)	growth rate	1.09047259577E-07	1.27779915679	21.1685102355	3.74639447415	0.681993781297
Cosmarium punctulatum var. subpunctulatum SVCK 570, ASW Wien #07 182	Stamenkovi? et al. (2013)	growth rate	3.4610201986E-07	0.970398332448	20.4239750274	2.69906411047	0.672619050483
Cosmarium punctulatum var. subpunctulatum strain SVCK 571, ASW Wien #07 136	Stamenkovi? et al. (2013)	growth rate	1.09047259577E-07	1.27779915679	21.1685102355	3.74639447415	0.681993781297
Cosmarium regnesii var. polonicum strain SVCK 465	Stamenkovi? et al. (2013)	growth rate	7.99042012524E-09	4.32807144521	13.6739768375	5.17487982623	0.321272133891
Cosmarium regnesii	Stamenkovi? and Hanelt (2013)	growth rate	7.99042012524E-09	4.32807144521	13.6739768375	5.17487982623	0.321272133891
Cosmarium sp.	Moss (1973)	growth rate	2.36755553979E-07	2.1669641717	42.6895284224	2.16707612155	0.97449237373
Cosmarium sp.	Moss (1973)	growth rate	3.39649345245E-07	1.88007324568	42.0375516725	1.88048954896	0.964711323975
Cosmarium subprotumidum	Bouterfas et al. (2002)	growth rate	2.00007517446E-10	3.64183153057	42.8099888049	3.64198206197	0.958172444364
Cosmarium subprotumidum	Bouterfas et al. (2002)	growth rate	2.37492386692E-10	3.58314704268	43.2038058682	3.5832957159	0.959340640226
Crocosphaera watsonii strain 3A	Boyd et al. (2013)	growth rate	1.52976464619E-07	0.827094026262	30.223390085	7.17281098232	0.839449737769
Crocosphaera watsonii strain A 2.5	Falc�n (2005)	growth rate	8.66281037873E-14	4.76704937168	29.3032363397	28.1802702313	0.444159467949
Crocosphaera watsonii strain P-3	Falc�n (2005)	growth rate	3.10142302609E-13	4.41542944896	29.2907177689	26.9884811135	0.381006785617
Crocosphaera watsonii strain P-7	Falc�n (2005)	growth rate	1.0022704319E-14	5.02847684816	28.5652001574	14.2123028117	0.660406864864
Crocosphaera watsonii strain WH005	Boyd et al. (2013)	growth rate	1.6313557843E-10	3.1081330051	28.1023406795	3.7276021104	0.916731579583
Crocosphaera watsonii strain WH84	Boyd et al. (2013)	growth rate	9.015459278E-14	5.32984261853	27.6726844336	5.66280181188	0.937335860626
Cryptomonas curvata strain CCAP 969/62	Ojala (1993)	growth rate	9.52400985365E-07	0.948486594966	19.0504517698	7.38662070934	0.999982038538
Cryptomonas czosnowskii strain CCAP 969/67	Ojala (1993)	growth rate	1.83282246585E-06	0.647606043881	148.484804056	49.3591700251	0.815495178857
Cryptomonas marssonii	Butterwick et al. (2005)	growth rate	1.13306322754E-06	1.77038430733	13.9414138269	2.07821661023	0.980860215703
Cryptomonas marssonii	Butterwick et al. (2005)	growth rate	1.08386317763E-06	1.83933376129	13.7938880392	2.1380674012	0.982708441461
Cryptomonas sp. strain F	Throndsen (1976)	growth rate	4.24414578883E-06	0.349313428525	21.2379099606	3.95199230094	0.999889124988
Cyclotella cryptica	Montagnes & Franklin (2001)	growth rate	2.5001185284E-06	1.03061817674	69.9800654884	1.03114612695	0.973963355767
Cyclotella cryptica	Montagnes and Franklin (2001)	growth rate	2.55783611419E-06	1.02753568667	88.1795592157	1.02762654221	0.97323248509
Cyclotella meneghiniana strain Hunter River	Mitrovic et al. (2010)	growth rate	1.08999821101E-06	0.569763213689	26.076681941	12.4143301856	0.978364438801
Cyclotella meneghiniana strain Lake Kinneret	Mitrovic et al. (2010)	growth rate	2.97959646386E-06	0.468523223352	24.6366454004	3.90157963321	0.953905132384
Cyclotella meneghiniana	Mitrovic et al. (2010)	growth rate	1.92077156136E-06	0.49252582915	25.44902797	7.40091404723	0.298087268193
Cylindrospermopsis raciborskii Aus	Briand et al. (2004)	growth rate	6.67122977634E-07	0.516683220197	31.6666589111	5.64007697829	0.919150543906
Cylindrospermopsis raciborskii B1	Briand et al. (2004)	growth rate	4.96323605794E-07	0.61314305721	31.4477447171	4.61560179353	0.862902614317
Cylindrospermopsis raciborskii CIRF-01	Lurling et al. (2013)	growth rate	2.55831677253E-08	1.89781545339	28.9775302463	2.27029744146	0.999037712944
Cylindrospermopsis raciborskii Fr1	Briand et al. (2004)	growth rate	3.364653916E-08	1.531648274	28.0631981746	2.5277005573	0.931418139864
Cylindrospermopsis raciborskii G	Briand et al. (2004)	growth rate	2.05270400785E-08	1.75921071693	27.850774247	2.27408888356	0.975461265315
Cylindrospermopsis raciborskii H	Briand et al. (2004)	growth rate	8.97271659649E-08	1.22325258348	28.2231536483	1.92840369001	0.726155818742
Cylindrospermopsis raciborskii M	Briand et al. (2004)	growth rate	1.5654429132E-10	3.94701030547	38.1268459266	3.94716105752	0.993992737244
Cylindrospermopsis raciborskii S1	Briand et al. (2004)	growth rate	4.44390056391E-08	1.48647588405	28.8695848234	1.82127463436	0.98315364904
Cylindrospermopsis raciborskii form 1	Saker et al. (1999)	growth rate	1.09449118433E-08	1.80291510459	30.2384013446	3.02057504567	0.813390077221
Cylindrospermopsis raciborskii form 2	Saker et al. (1999)	growth rate	2.78543941344E-08	1.52907270213	28.6601889626	3.21230948354	0.874492073505
Cylindrospermopsis raciborskii strain 24G7	Mehnert et al. (2010)	growth rate	2.19644910489E-07	0.843833672134	27.1549588016	3.23636284425	0.938559144998
Cylindrospermopsis raciborskii strain ACT-9502	Briand et al. (2004)	growth rate	1.18490318701E-07	1.10631533988	28.6811900812	1.89511254667	0.769059437299
Cylindrospermopsis raciborskii strain CYLI-53	Briand et al. (2004)	growth rate	3.03388596109E-07	0.754574975338	29.7145996581	2.41973617034	0.999663118365
Cylindrospermopsis raciborskii strain CYP-026J	Briand et al. (2004)	growth rate	6.71708792121E-07	0.516026116427	31.642613593	5.50458730659	0.924148378165
Cylindrospermopsis raciborskii strain ITEP-O18	Briand et al. (2004)	growth rate	5.22825669437E-07	0.600772152181	31.3510254709	4.46895474321	0.868853119451
Cylindrospermopsis raciborskii strain LETC CIRF-01	L�rling et al. (2013)	growth rate	2.55831677253E-08	1.89781545339	28.9775302463	2.27029744146	0.999037712944
Cylindrospermopsis raciborskii strain PMC 117.02	Briand et al. (2004)	growth rate	4.96741090591E-08	1.44810925424	29.1819269494	1.77071326386	0.983276778286
Cylindrospermopsis raciborskii strain PMC 99.06	Briand et al. (2004)	growth rate	2.19384066381E-10	3.82324074594	35.6904636708	3.8238575058	0.994351278319
Cylindrospermopsis raciborskii strain PMC 99.12	Briand et al. (2004)	growth rate	3.19873365233E-08	1.55611657913	27.9016710743	2.52618214445	0.918726379494
Cylindrospermopsis raciborskii	Mehnert et al. (2010)	growth rate	2.0711094486E-07	0.856898565324	27.1738773566	3.30859053314	0.937027431743
Cylindrotheca closterium	Maddux & Jones (1964)	growth rate	1.48772945041E-07	1.68415861697	20.5290277134	2.44258907873	0.999885726137
Cylindrotheca closterium	Yanase & Imai (1968)	growth rate	7.01579589897E-09	2.43432985768	22.1412438871	2.98948312885	0.958212649714
Dactyliosolen fragilissimus	Ignatiades & Smayda (1970)	growth rate	9.92279773277E-08	3.25864472983	15.7736197043	3.41482342546	0.575253427221
Desmidium swartzii strain UTEX 560	Moss (1973)	growth rate	5.87901458911E-07	0.328600622063	26.3295310456	3.83787505862	0.95756501373
Desmidium swartzii	Moss (1973)	growth rate	6.6162650151E-07	0.28290866388	26.6465722257	4.30873186915	0.9521210727
Desmodesmus abundans	Benider et al. (2001)	growth rate	1.988955507E-06	0.55862201239	65.812930138	48.8606354662	0.717386363942
Desmodesmus bicellularis CCAP276/14	Lurling et al. (2013)	growth rate	1.82274198604E-06	0.454754978924	33.7691576842	2.69269441637	0.938016408023
Desmodesmus bicellularis strain CCAP 276/14	L�rling et al. (2013)	growth rate	1.82274198604E-06	0.454754978924	33.7691576842	2.69269441637	0.938016408023
Desmodesmus maximus strain SAG 39.81	L�rling et al. (2013)	growth rate	1.11744522574E-07	1.10756755154	34.0153819288	2.12269040123	0.948878431773
Desmodesmus quadricauda UTEX614	Lurling et al. (2013)	growth rate	4.15574960494E-07	0.778614956345	30.9824618585	6.30784677552	0.969062361203
Desmodesmus quadricaudatus strain A 119, Greifswald/15	Kom�rek & Ruzicka (1969)	growth rate	5.23796196179E-08	2.08841786367	30.4522376608	2.16875929494	0.990250574372
Desmodesmus quadricaudatus	Ahlgren (1987)	growth rate	1.15142055544E-06	0.729105732425	149.954798481	22.6101544379	0.824508969448
Desmodesmus quadricaudatus	Zargar et al. (2006)	growth rate	4.47338511248E-07	0.619295388767	31.9336854997	3.63840354917	0.993994045936
Detonula confervacea	Smayda (1969)	growth rate	3.02650303682E-06	0.699253372136	10.6617986425	3.67688695602	0.195731998417
Detonula confervacea	Suzuki & Takahashi (1995)	growth rate	5.72337463642E-06	0.468879272027	60.8856179089	47.7208433192	0.776377033626
Detonula confervacea	Suzuki and Takahashi (1995)	growth rate	5.72337463642E-06	0.468879272027	60.8856179089	47.7208433192	0.776377033626
Diacronema lutheri strain NEPCC 5	Thompson (1992)	growth rate	1.81344589233E-06	0.759918337253	24.4903798577	29.1952320155	0.833701173309
Diacronema lutheri	Yanase & Imai (1968)	growth rate	9955855866.44	25.952885327	-7.23708380817	26.4308383115	0.505802506298
Dinobryon divergens	Butterwick et al. (2005)	growth rate	1.2544782004E-06	0.8650781266	16.1268540692	1.95767072402	0.978326702547
Dinobryon divergens	Butterwick et al. (2005)	growth rate	1.2492212081E-06	0.86999341528	16.0698933588	1.96897778498	0.976252073817
Ditylum brightwellii	Baars (1981)	growth rate	1.88027826851E-06	2.01918507326	15.2026595472	2.17281266747	0.807888631541
Ditylum brightwellii	Montagnes & Franklin (2001)	growth rate	1.49914169444E-06	1.09546899621	20.1840294907	1.41546167207	0.837151281122
Ditylum brightwellii	Montagnes and Franklin (2001)	growth rate	1.60786943578E-06	1.0093570786	20.2979825147	1.38110968655	0.813765457672
Ditylum brightwellii	Paasche (1968)	growth rate	3.46555712952E-06	0.56012384539	25.0020509013	3.0009158804	0.985993856731
Dunaliella salina	Chang et al. (1986)	growth rate	1.39178940298E-06	0.857456796288	19.4852871466	1.68636356102	0.966005736397
Dunaliella sp.	Van Auken & McNulty (1973)	growth rate	3.7462962612E-07	0.727537417231	32.2409569285	5.90402494769	0.905677812777
Dunaliella tertiolecta strain CCAP 19/6B	Reay et al. (1999)	growth rate	5.68136673576E-07	2.02723908096	17.7862729235	2.5366427731	0.487794865101
Dunaliella tertiolecta strain CCMP1320, NEPCC 1	Thompson (1992)	growth rate	3.89713811555E-08	2.66034520365	44.970593202	2.66049469402	0.898696901802
Dunaliella tertiolecta	Sosik & Mitchell (1994)	growth rate	4.89044306547E-07	1.52274887279	75.3221170897	1.52282585416	0.996137921378
Dunaliella tertiolecta	Thompson et al. (1992)	growth rate	5.45463173207E-08	2.57191303201	44.2056861619	2.57213054016	0.862021818654
Dunaliella viridis	Chang et al. (1986)	growth rate	3.52865831929E-07	2.01153452398	26.7634741847	2.03616422901	0.922868387116
Emiliania huxleyi R strain TQ26	Buitenhuis et al. (2008)	growth rate	1.07595396967E-06	1.01922795887	20.592367863	3.82414337941	0.947218632696
Emiliania huxleyi clone M	Mjaaland (1956)	growth rate	4.20837044123E-07	0.896666216155	24.0696359952	32.4330942761	0.999615020428
Emiliania huxleyi clone P3	Mjaaland (1956)	growth rate	1.4981643176E-07	1.36084394715	20.7021949482	5.32924375454	0.999661656171
Emiliania huxleyi clone P8	Mjaaland (1956)	growth rate	1.99291907948E-08	3.25133960661	34.702213395	3.2514903209	0.851592291801
Emiliania huxleyi strain B92/21	Conte et al. (1998)	growth rate	2.5533366258E-06	0.559526141039	20.5968841622	2.9875075511	0.971334391211
Emiliania huxleyi strain G1779Ga	Conte et al. (1998)	growth rate	1.25444945424E-06	0.997120013209	21.0362126982	2.02658589656	0.968943524801
Emiliania huxleyi strain M181, Bigelow 1A1	Conte et al. (1998)	growth rate	3.08014835727E-07	1.46453592526	24.035374406	1.89069854092	0.970294743144
Emiliania huxleyi strain S. Africa	Conte et al. (1998)	growth rate	6.23311014333E-07	0.958018641338	23.4263933152	2.82052930723	0.896414094431
Emiliania huxleyi strain Van556	Conte et al. (1998)	growth rate	5.54376091817E-06	0.178692242674	22.0357724575	14.1454995474	0.997878694596
Emiliania huxleyi	Paasche (1967)	growth rate	6.21210230327E-07	1.06240806623	21.962894604	5.13599251011	0.997695844914
Emiliania huxleyi	Rhodes et al. (1995)	growth rate	1.68186647923E-13	8.2406609442	20.3300113122	8.25695399926	0.999932631063
Entomoneis sp.	Seguel (1957) dissertation	growth rate	2.51029716435E-06	1.52151264117	11.590731534	1.7788308824	0.985838550954
Eucampia zodiacus	Nishikawa & Yamaguchi (2006)	growth rate	4.91058646746E-06	0.660306319097	24.2373112842	30.8754052604	0.985452146471
Euglena gracilis strain CCAP 1224/5Z, Z	Cook (1966)	growth rate	2.03022423435E-07	1.23640629369	28.9989692931	3.09728556908	0.999729891931
Euglena gracilis var. bacillaris	Cook (1966)	growth rate	5.35921156694E-07	0.882897853106	31.8522990271	1.75737631105	0.999703877715
Eutreptiella gymnastica	Throndsen (1976)	growth rate	4.86791289027E-06	0.572181513105	18.2136950508	3.0837561631	0.955365477321
Fibrocapsa japonica strain CAWR-19	de Boer et al. (2005)	growth rate	6.50251336873E-07	0.558583775002	24.5378697759	3.40004302774	0.90802278402
Fibrocapsa japonica strain CCRuG-C13	de Boer et al. (2005)	growth rate	2.23635907457E-07	1.32151327398	21.8224541839	1.93107271635	0.925196914109
Fibrocapsa japonica strain CS-332	de Boer et al. (2005)	growth rate	5.89484659969E-08	1.5543691419	22.2611332108	3.21779334391	0.977724833667
Fibrocapsa japonica	Khan (1996)	growth rate	6.06190823775E-07	1.05243065854	20.1111609228	1.90466244802	0.90246520539
Fibrocapsa japonica	Khan et al. (1996)	growth rate	6.21485700783E-07	1.03948942957	20.1817471379	1.86916548169	0.903309763868
Fragilaria bidens	Dauta (1982a)	growth rate	1.68957129766E-06	0.796752469858	21.343923393	2.23409756872	0.995510030902
Fragilaria crotonensis	Dauta et al. (1990)	growth rate	1.01253196901E-06	0.58525324754	25.3676851826	2.3798680607	0.981100808687
Fragilaria crotonensis	Dauta et al. (1990)	growth rate	1.12793167908E-06	0.55097590337	25.3023365571	2.4214269268	0.983303064621
Fragilaria crotonensis	M�ller (1971)	growth rate	6.71820642861E-06	0.336193735831	28.9967676848	38.2706034413	0.945752770383
Fragilaria crotonensis	van Donk & Kilham (1990)	growth rate	2.52365803892E-06	0.402912331934	34.9620125959	49.9998890248	0.887984314613
Fragilariopsis cylindrus	Fiala & Oriol (1990)	growth rate	1.04015868896E-05	1.06887154659	1.937353939	1.8054009775	0.329109552599
Fragilariopsis kerguelensis	Fiala & Oriol (1990)	growth rate	4.11325422179E-06	0.587301672199	6.27913365358	45.0897839472	0.853253989347
Gambierdiscus toxicus	Morton et al. (1992)	growth rate	1.05280205839E-09	1.9706018145	28.1044709958	6.51300298207	0.908255021107
Gephyrocapsa oceanica strain AB1, CAWPOT	Conte et al. (1998)	growth rate	1.20000663242E-06	0.764060745616	23.5287452685	2.53750032384	0.884682499581
Gephyrocapsa oceanica var. typica strain A4725	Bollmann et al. (2010)	growth rate	4.86729852183E-07	1.0742102003	26.1689729531	2.4135912287	0.889626853124
Gephyrocapsa oceanica var. typica strain A4727	Bollmann et al. (2010)	growth rate	3.93134622499E-07	1.16562575065	26.0599815035	2.30075119927	0.888380119924
Golenkinia radiata	Yamamoto & Nakahara (2005)	growth rate	4.98022487404E-07	1.67638350884	57.7800619101	1.67656980382	0.975659030264
Gonyostomum semen strain GSB02	Rengefors et al. (2012)	growth rate	9.18526201904E-11	6.14767581013	12.080675252	7.04593801002	0.924077500167
Gonyostomum semen strain GSTV1	Rengefors et al. (2012)	growth rate	1.65546226692E-09	5.90964300772	9.50611923586	6.60453232817	0.950706627087
Gymnodinium aureolum	Nielsen & Tonseth (1991)	growth rate	3.78846684363E-11	5.76086394437	25.4615596911	5.7614500807	0.988449650921
Gymnodinium aureolum	Nielsen & T�nseth (1991)	growth rate	1.53312413901E-26	24.8895480021	13.9291742636	25.0000116005	0.99775041818
Gymnodinium catenatum strain GCCV-10	Band-Schmidt (2004)	growth rate	6.68071356754E-07	0.341346057129	28.2715353456	18.983843202	0.784407199334
Gymnodinium catenatum	Bravo & Anderson (1994)	growth rate	1.29288544374E-09	3.547441581	35.1628902483	3.54782251351	0.911723578236
Gymnodinium catenatum	Bravo and Anderson (1994)	growth rate	1.44984640042E-09	3.49249625072	35.4945514574	3.49287886192	0.92143464071
Gymnodinium corollarium clone GCTV-B4	Sundstrom et al. (2009)	growth rate	3.00050047724E-06	1.2332116472	3.32173439017	4.13636528439	0.899541065452
Gymnodinium corollarium clone GCTV-B4	Sundstr�m et al. (2009)	growth rate	2.97618700319E-06	1.26216773704	3.31859192753	4.16126694275	0.894566999383
Gymnodinium isolate 581 (probably G. simplex)	Thomas (1966)	growth rate	1.26988896831E-07	1.34009276843	25.2324619698	2.98554019346	0.496918849973
Gymnodinium isolate 582 (probably G. simplex)	Thomas (1966)	growth rate	4.62736058876E-07	1.05216674962	25.1171865474	3.15066428395	0.849511295415
Gymnodinium sp. isolate 581 (probably G. simplex)	Thomas (1966)	growth rate	4.74741192725E-07	0.899739921998	26.2975789646	2.60047229448	0.645995264506
Gymnodinium sp. isolate 582 (probably G. simplex)	Thomas (1966)	growth rate	2.48919126561E-07	1.24791028014	25.5869215817	2.74605749614	0.995045800917
Gyrodinium instriatum	Nagasoe et al. (2006)	growth rate	3.28417015164E-08	2.09182023612	25.0865274816	2.30662209878	0.9914816647
Gyrodinium uncatenum strain GYRO	Anderson (1985)	growth rate	8.67380334677E-08	1.53523259499	25.6412856097	1.9785352341	0.892964608096
Haematococcus droebakensis strain UTEX LB55, CCAP 34/2C	Moss (1973)	growth rate	2.44409915373E-06	0.280050793343	22.0945309848	2.06575704683	0.680716388014
Haematococcus droebakensis	Moss (1973)	growth rate	2.30097858434E-06	0.304729050896	21.9084171454	1.919303795	0.697556203018
Haematococcus pluvialis strain 26	Bao-Yu et al. (2003)	growth rate	3.12073953239E-09	4.01495528269	18.32845019	4.25586483964	0.994120380042
Haematococcus pluvialis strain 30	Bao-Yu et al. (2003)	growth rate	9.60929063204E-07	0.851397831584	23.5977060026	1.73061944241	0.999990901525
Haematococcus pluvialis strain WZ	Bao-Yu et al. (2003)	growth rate	1.25016304459E-15	14.9886165688	12.1255709228	15.144215138	0.972871519924
Haematococcus pluvialis	Fan et al. (1994)	growth rate	1.51654008539E-06	0.58572274963	26.4306995945	4.68601899407	0.373461180567
Helicotheca tamesis	Chin (1965)	growth rate	6.79470535635E-10	4.3749937416	19.5469523819	4.63422805377	0.846202060438
Helicotheca tamesis	Chin et al. (1965)	growth rate	6.3014176418E-10	4.42470995447	19.5066922327	4.6743431086	0.84801028258
Heterocapsa rotundata	Throndsen (1976)	growth rate	4.11832858203E-06	0.555348295107	20.1581266929	4.44824845281	0.959545165328
Heterocapsa triquetra	Aelion (1985)	growth rate	2.51345446256E-06	0.609423508792	18.6196692209	2.68044496832	0.983842191701
Heterocapsa triquetra	Yamaguchi et al. (1997)	growth rate	1.54947817945E-06	0.944147733318	20.7981737373	1.26179793049	0.895229025288
Heteromastix pyriformis	Throndsen (1976)	growth rate	4.11831773794E-06	0.558947413961	19.8043848874	5.9354241822	0.999987169839
Heterosigma akashiwo	Ono (2000)	growth rate	2.27078917135E-06	0.361107978891	38.7731491307	23.4744072731	0.679600677701
Isochrysis galbana clone T-ISO, NEPCC 601	Renaud et al. (1995)	growth rate	3.32310016445E-07	0.965483436192	27.6165965252	7.4862672429	0.864053672367
Isochrysis galbana	Thompson et al. (1992)	growth rate	2.16379300243E-06	0.517981014698	142.096442143	41.5182430684	0.45098668115
Isochrysis sp. strain PS11	Renaud et al. (1995)	growth rate	1.55381093775E-07	1.41215377074	22.0535001485	2.57880403433	0.913305855883
Karenia brevis strain APA	McKay et al. (2006)	growth rate	2.03935500841E-08	1.6675346495	22.8885188534	3.4521591168	0.903544131492
Karenia brevis strain MAN	McKay et al. (2006)	growth rate	2.58746659721E-14	7.17361157569	19.1689364926	8.9463042621	0.15681502906
Karenia mikimotoi	Yamaguchi (1989)	growth rate	3.04876534439E-07	0.966675648323	25.0230593238	2.37244085373	0.802744674905
Karlodinium veneficum strain KT76E	Nielsen (1996)	growth rate	8.82633751492E-07	0.646243317592	21.2934811592	4.50664511552	0.934709108516
Klebsormidium UMACC 227	Teoh et al. (2004)	growth rate	6.35640239599E-07	0.910815995593	14.5009909459	2.37480212468	0.872621292425
Klebsormidium strain UMACC 227	Teoh et al. (2004)	growth rate	6.35640239599E-07	0.910815995593	14.5009909459	2.37480212468	0.872621292425
Lauderia annulata	Baars (1981)	growth rate	2.10045156917E-06	1.2280011784	15.4317295837	2.44624944128	0.901900269255
Leonella granifera strain GeoB*38	Meier et al. (2004)	growth rate	1.42150870346E-07	0.662881902771	29.8653035455	49.9999987888	0.675775473778
Leonella granifera strain GeoB*39	Meier et al. (2004)	growth rate	1.8759838734E-10	3.4078458418	24.1463491924	4.1972233418	0.772836139246
Leonella granifera	Meier et al. (2004)	growth rate	9.57475594964E-08	0.78507370745	29.0376380802	13.6874246931	0.741479254867
Leonella granifera	Meier et al. (2004)	growth rate	1.09060161177E-09	2.72297548118	24.6435751229	3.91617427328	0.807941585673
Leptocylindrus danicus	Hulburt (1982)	growth rate	4.02493047643E-08	1.85393268132	26.010755005	3.90023171329	0.999986125639
Limnothrix redekei	Foy (1983)	growth rate	2.45685320646E-07	1.33152872805	69.484802106	1.33168034138	0.983349612125
Lobochlamys segnis	Seaburg et al. (1981)	growth rate	6.26109601545E-06	1.15809246309	68.5846384115	1.15822403562	0.963624582746
Mallomonas acaroides	Lee (2007a)	growth rate	3.0779879655E-09	2.79251259248	19.0476073722	5.24471820024	0.787388108006
Mallomonas areolata	Lee (2007a)	growth rate	1.99098390166E-07	1.23213104297	19.6742960163	3.12739815508	0.907818885366
Mallomonas caudata strain AG	Lee (2007a)	growth rate	1.89137820928E-07	1.30042639912	17.6680702669	4.84498976483	0.790186757847
Mallomonas caudata strain DG	Lee (2007a)	growth rate	7.04421581347E-07	0.538424880425	20.5183546008	6.35544363721	0.959814158978
Mallomonas caudata strain MR	Lee (2007a)	growth rate	4.19008857362E-07	0.678479630497	19.6273957257	5.80590544647	0.664272769324
Mallomonas crassisquama	Lee et al. (2007b)	growth rate	1.29004853994E-07	1.6645431494	19.1273219859	11.0485320227	0.083769052028
Mallomonas elongata	Lee et al. (2007b)	growth rate	1.3347090683E-06	0.578066932268	20.0341892746	7.00404719579	0.813953012926
Mallomonas tonsurata	Lee et al. (2007b)	growth rate	1.44638719553E-10	4.5273576344	18.2305843477	6.08894466329	0.853908179298
Mastigocladus laminosus strain NZ-86-m	Miyamoto et al. (1979)	growth rate	3.52870067407E-07	0.529368890479	47.0501804671	3.60703261312	0.938039342179
Melosira italica ssp. subarctica	Foy & Gibson (1993)	growth rate	2.91708990153E-07	1.00752367321	16.738681986	2.11898067762	0.988341686143
Men. 5 (Diatom)	Hulburt (1982)	growth rate	2.76860554994E-07	1.56849067973	25.7707378357	1.96510835106	0.758815999329
Mesotaenium kramstae strain UTEX LB1024	Moss (1973)	growth rate	6.50885986077E-08	2.38423027933	17.6763594551	3.06899563535	0.64651826609
Mesotaenium kramstai	Moss (1973)	growth rate	9.82802258485E-08	2.10526880596	18.1729893376	2.84851831796	0.635762717887
Micractinium pusillum	Bouarab et al. (2002)	growth rate	1.16712572077E-08	2.19409854953	29.1028057874	2.3591161574	0.962293561053
Micrasterias americana strain UTEX LB651	Moss (1973)	growth rate	9.33828470545E-08	1.58748474668	21.549623439	1.78746583966	0.676130423486
Micrasterias americana	Moss (1973)	growth rate	7.74650356984E-08	1.72569414896	21.3981391917	1.88642777011	0.654605598951
Microcystis aeruginosa CYA140	Lurling et al. (2013)	growth rate	6.53513964561E-09	2.15318825651	29.2679117658	2.82619873145	0.949151941615
Microcystis aeruginosa PCC7941	Lurling et al. (2013)	growth rate	1.37879250502E-06	0.529872382245	32.5866724982	5.00677672391	0.887807594668
Microcystis aeruginosa strain Berkeley 7005	Kr�ger & Eloff (1978)	growth rate	1.4294247026E-09	3.08357116088	41.0794477266	3.08382001779	0.969423303775
Microcystis aeruginosa strain K-3A	Ohkubo et al. (1991)	growth rate	2.73783269853E-07	0.791961506685	36.7193258943	9.22750973923	0.999999396392
Microcystis aeruginosa strain K-5	Ohkubo et al. (1991)	growth rate	1.85525176261E-06	0.467155964549	36.1905782585	7.29566321242	0.990482900467
Microcystis aeruginosa strain NIVA-CYA 140	L�rling et al. (2013)	growth rate	6.53513964561E-09	2.15318825651	29.2679117658	2.82619873145	0.949151941615
Microcystis aeruginosa strain NRC-1	Kr�ger & Eloff (1978)	growth rate	5.71204173153E-10	3.15272321971	25.5988815594	3.33856282997	0.91009697982
Microcystis aeruginosa strain PCC 7941	L�rling et al. (2013)	growth rate	1.37879250502E-06	0.529872382245	32.5866724982	5.00677672391	0.887807594668
Microcystis aeruginosa strain UV-006	van der Westhuizen & Eloff (1985)	growth rate	4.40525291408E-08	1.42993520372	30.7139391334	2.31610453101	0.991946928094
Microcystis aeruginosa	Nalewajko & Murphy (2001)	growth rate	1.60718519542E-06	0.522543907529	31.2327278039	3.39791025303	0.980932787507
Microcystis aeruginosa	Nalewajko & Murphy (2001)	growth rate	1.78739766296E-06	0.490761157157	31.356496771	3.68954907935	0.985717056642
Microcystis aeruginosa	van der Westhuizen and Eloff (1985)	growth rate	2.53062402149E-08	1.66355950106	30.9154580402	2.10862787495	0.98791728919
Microcystis flos-aquae	Bouchamma et al. (2004)	growth rate	3.24172103682E-06	0.36534623563	73.0418116873	5.98708289212	0.964396283207
Microcystis ichthyoblabe	Sabour et al. (2009)	growth rate	3.82785737193E-06	0.312162018632	34.3296062995	31.058273402	0.996504519414
Micromonas pusilla	Throndsen (1976)	growth rate	1.33340843309E-05	0.181818343595	26.8327263282	45.8341688448	0.613220436983
Micromonas sp. strain CCMP2099	Lovejoy et al. (2007)	growth rate	2.6516061238E-06	0.579386500467	7.38973607605	2.80484470806	0.154142141667
Monoraphidium contortum	Tsujimura et al. (2003b)	growth rate	3.29254665148E-06	1.00000003364E-05	8.08088654062	5.44448905148	0.906387458719
Monoraphidium griffithii strain NIVA-CHL8	L�rling et al. (2013)	growth rate	4.67077238603E-06	0.139620109471	33.8537321831	49.9999969885	0.979692532672
Monoraphidium minutum	Bouterfas et al. (2002)	growth rate	2.3457252022E-06	0.609155448963	37.058889668	0.996533465509	0.994855200134
Mucidosphaerium pulchellum strain 222/2	Eddy (1956)	growth rate	1.45832176929E-08	2.65849642371	27.1247487279	2.82136705696	0.980831936264
Mucidosphaerium pulchellum	Dauta (1982a)	growth rate	3.89176128225E-08	2.01546140717	29.6613044591	2.2569905474	0.999885085851
N-fixing unicellular cyanobacterium strain A 2.5	Falcon (2005)	growth rate	9.94665725142E-14	4.73202684751	29.3013698347	27.9636765768	0.456740421677
N-fixing unicellular cyanobacterium strain P-3	Falcon (2005)	growth rate	3.55838959728E-13	4.38060538173	29.2886570696	26.7729486757	0.393807704217
N-fixing unicellular cyanobacterium strain P-7	Falcon (2005)	growth rate	1.55064076074E-14	4.91323216597	28.5804730261	14.0441154968	0.649031134518
Nannochloris (possibly Stichococcus) sp.	Thomas (1966)	growth rate	4.40767978015E-06	0.477116534856	33.8172895913	2.96302582652	0.964004377255
Nannochloris sp.	Thomas (1966)	growth rate	6.53477784192E-08	2.02149047401	62.0263859694	2.02162420005	0.923898178619
Nannochloropsis oceanica strain CCAP 849/10	Sandnes et al. (2005)	growth rate	1.23109516577E-06	0.801264340654	26.7665675372	3.75600010519	0.961756997084
Nannochloropsis oceanica	Sandnes et al. (2005)	growth rate	1.46690814619E-06	0.743424861531	26.9582462527	3.36976401089	0.976342771222
Nannochloropsis sp. strain MFD-2	James et al. (1989)	growth rate	9013869842.52	20.2226377938	-9.49688119843	20.3317725838	0.570417260108
Nannochloropsis strain MFD2	James et al. (1989)	growth rate	1.51118034878E-06	1.46323569493E-05	18.1235316429	7.14366669044	0.87721392667
Navicula arenaria	Admiraal (1977)	growth rate	7.1342512508E-07	1.63969413704	15.5468952934	2.74597047556	0.925213039108
Navicula strain UMACC 231	Teoh et al. (2004)	growth rate	7.60800914673E-05	19.7481547072	0.638125727624	19.885183517	0.624078620226
Neoceratium fusus	Baek et al. (2008)	growth rate	2.41528804117E-12	6.39559058938	26.9734063207	6.39586381756	0.584520320667
Neoceratium fusus	Nordli (1957)	growth rate	4.24070200864E-10	5.65405001296	13.256776583	6.19010361517	0.998674597147
Neoceratium lineatum	Nordli (1957)	growth rate	5.62511567738E-08	2.51063819346	38.4141063463	2.51084188214	0.916276435052
Neoceratium tripos	Montressor & Tomas (1988)	growth rate	1.69684824074E-06	0.101866764095	23.7094147028	30.9475307234	0.990456307739
Nitzschia dissipata	Admiraal (1977)	growth rate	2.09187860776E-06	0.701472956814	104.088159207	10.6933004249	0.855567871296
Nitzschia holsatica	M�ller (1971)	growth rate	1.32455339618E-05	0.171591245549	29.3531247265	36.8919892886	0.950059219809
Nitzschia seriata	Smith et al. (1994)	growth rate	3.87474032132E-06	0.356114919853	10.7152583563	20.3669371585	0.819423909033
Nitzschia sigma	Admiraal (1977)	growth rate	1.68337341909E-06	0.289630408795	51.632003834	26.1391290672	0.91083764071
Ochromonas sp. (probably Ochromonas globosa)	Wilken et al. (2013)	growth rate	7.46911364946E-08	1.45376608586	23.144928449	2.36315292467	0.988180587038
Odontella aurita	Baars (1986)	growth rate	3.45446538731E-06	0.718881886715	50.2636624117	26.0528154216	0.789455021084
Odontella mobiliensis	Hulburt (1982)	growth rate	7.00455589456E-08	1.68847133245	25.724882815	3.24633764002	0.849605555079
Odontella sinensis	Chin (1965)	growth rate	1.23432722658E-06	0.879189747564	123.293004072	0.879261148285	0.929868983127
Olisthodiscus luteus clone OLMS	Tomas (1978)	growth rate	1.43590020169E-06	0.962608500091	24.8041518042	1.24220715123	0.79234716804
Olisthodiscus luteus	Throndsen (1976)	growth rate	9.01702361031E-07	1.73152757627	13.4965353705	2.62616649308	0.999952182462
Oocystella mongolica	Tsujimura et al. (2003b)	growth rate	1.21277012842E-06	0.0121430812708	9.62748900201	2.20592273628	0.898100764248
Oocystis borgei	Xianghu (2002)	growth rate	3.21092934505E-06	0.309015585388	29.3613981931	4.38732845258	0.961495042622
Oocystis sp. strain OOCYS9	Csavina et al. (2011)	growth rate	4.89479457581E-11	4.24486763309	23.1797208153	4.4839342352	0.992601415615
Oscillatoria E17	Tang et al. (1997)	growth rate	4.19954128058E-07	0.911411536051	18.8650640989	2.13005747602	0.932877415672
Oscillatoria O201	Tang et al. (1997)	growth rate	1.52419942649E-08	6.16025326595	8.79398989343	6.43051252792	0.760186234388
Oscillatoria agardhii	Foy (1983)	growth rate	1.76376740315E-07	0.935913599133	94.748586741	5.32222069192	0.722090934708
Oscillatoria agardhii	Foy et al. (1976)	growth rate	6.42429968669E-07	0.80820257379	128.021599777	28.2519594886	0.461289887137
Oscillatoria agardhii	Post et al. (1985)	growth rate	3.79900677173E-07	1.40634055872	81.0836298844	1.40640449152	0.994791379424
Oscillatoria redekei	Foy (1983)	growth rate	1.99689869845E-07	1.40561177648	60.401554003	1.405977045	0.977182937307
Oscillatoria redekei	Foy et al. (1976)	growth rate	9.46524739609E-07	0.946801020394	23.181831913	3.59301871387	0.991423157668
Oscillatoria simplicissima	Venter et al. (2003)	growth rate	2.11823032525E-12	4.37296276067	26.2465960276	4.83661251587	0.934038309248
Ostreopsis cf. ovata	Yamaguchi et al. (2012)	growth rate	1.35233945496E-06	0.497771809002	28.2430410963	10.6493650839	0.999862991517
Ostreopsis heptagona	Morton et al. (1992)	growth rate	8.04583023543E-09	1.54795254458	25.2473807123	8.12224385374	0.963360312811
Ostreopsis siamensis	Morton et al. (1992)	growth rate	2.36426710854E-11	3.61691683384	24.0431731929	5.9977891359	0.899173204062
Pandorina morum strain UTEX 18, CCAP 60/1b	Moss (1973)	growth rate	3.56962630931E-07	1.75603044039	15.1647827103	2.45606424876	0.926306388719
Pandorina morum	Moss (1973)	growth rate	2.42718855992E-08	3.55872022095	14.0713578396	4.133647095	0.950259028884
Pavlova lutheri	Thompson et al. (1992)	growth rate	2.32235292894E-06	0.654375582489	112.0610247	20.3123698277	0.753631466998
Peridinium bipes f. occultatum	Nishibori et al. (1991)	growth rate	8.30642046367E-09	3.87615280665	26.3943453669	3.876501144	0.957363113621
Peridinium bipes	Kishimoto et al. (1998)	growth rate	9.02941532571E-09	3.3184291434	19.7888487772	3.35174631787	0.93302762813
Peridinium sp. strain 1	Barker (1935)	growth rate	8.01842490248E-07	0.908758840881	18.8324891945	3.38122977631	0.815354728362
Peridinium sp.	Barker (1935)	growth rate	7.682134197E-07	0.931672678687	18.7758963362	3.33291719636	0.815667942934
Pernambugia tuberosa strain GeoB*61	Meier et al. (2004)	growth rate	8.56078953321E-13	7.21282550407	16.5447957862	7.72799718636	0.178045969814
Pernambugia tuberosa strain GeoB*74	Meier et al. (2004)	growth rate	1.23963124354E-07	1.18719532503	23.6755275071	2.66285798474	0.846794699291
Phaeocystis globosa strain CCMP 1528	Wang et al. (2010)	growth rate	2.36167937125E-31	24.5380353851	17.6578124144	24.921064208	0.768314770864
Phaeocystis pouchetii	Grimm & Weisse (1985)	growth rate	3.39556925832E-06	0.907041667121	19.1203448749	31.4381248695	0.98144750982
Phaeodactylum tricornutum clone Pet Pd	Fawley (1984)	growth rate	4.44295887644E-06	0.442618237825	22.7170742738	4.8985458129	0.839646705192
Phaeodactylum tricornutum strain CCAP 1052/1A	Johnston (1996)	growth rate	1.92836362538E-06	0.491736464331	24.8729819635	29.0185637069	0.918183191319
Phaeodactylum tricornutum strain NEPCC 640	Thompson (1992)	growth rate	2.53029471361E-06	0.829258700539	28.7699779704	1.12421287234	0.876127482783
Phaeodactylum tricornutum	Montagnes & Franklin (2001)	growth rate	1.93996114894E-06	0.835332874748	19.114576325	2.01340602099	0.989923642965
Phaeodactylum tricornutum	Montagnes and Franklin (2001)	growth rate	2.30853192511E-06	0.720515230943	20.9474300186	2.30374982976	0.726186176927
Phaeodactylum tricornutum	Raimbault (1984)	growth rate	5.10438027087E-06	0.462111358297	23.1137903498	7.80298637277	0.869403144565
Phaeodactylum tricornutum	Ryther (1954)	growth rate	1.61289773249E-06	0.502256292088	15.4505541549	2.2867767754	0.993513021482
Phaeodactylum tricornutum	Thompson et al. (1992)	growth rate	2.70175826883E-06	0.74974166965	26.7286831537	1.25888255191	0.835451964935
Phormidium E11a	Tang et al. (1997)	growth rate	3.14848155226E-08	3.34747069803	15.7285472913	3.44123710846	0.94133742419
Phormidium E11b	Tang et al. (1997)	growth rate	4.96947198487E-07	0.925288659072	17.2836247217	1.55444145149	0.99261983083
Phormidium E12	Tang et al. (1997)	growth rate	1.38732292431E-07	2.2786005326	38.4387905969	2.27888645681	0.944246822915
Phormidium E18	Tang et al. (1997)	growth rate	9.24461637762E-07	0.439523419879	28.722283131	32.4023661454	0.924578272823
Phormidium E2	Tang et al. (1997)	growth rate	2.6131503317E-07	1.09501703743	17.7644670374	2.70586159757	0.957485598822
Phormidium E5	Tang et al. (1997)	growth rate	3.14848155226E-08	3.34747069803	15.7285472913	3.44123710846	0.94133742419
Phormidium E6a	Tang et al. (1997)	growth rate	4.96947198487E-07	0.925288659072	17.2836247217	1.55444145149	0.99261983083
Phormidium E7	Tang et al. (1997)	growth rate	2.6131503317E-07	1.09501703743	17.7644670374	2.70586159757	0.957485598822
Phormidium O025	Tang et al. (1997)	growth rate	3.13208645043E-09	4.75421985125	12.7748951622	5.27929633254	0.978428972123
Phormidium O043	Tang et al. (1997)	growth rate	1.76913839039E-07	1.04915406555	21.535337893	3.7001962631	0.797415800368
Phormidium O102	Tang et al. (1997)	growth rate	1.40255932335E-07	3.21137274106	25.9910256205	3.21172954682	0.821926178845
Phormidium O104	Tang et al. (1997)	growth rate	1.42665091307E-07	1.49513391	19.9007681446	2.12019977098	0.931448052105
Phormidium O120	Tang et al. (1997)	growth rate	1.30049288749E-06	0.175760145249	127.024311296	2.81818838808	0.413381472197
Phormidium O154	Tang et al. (1997)	growth rate	9.86746684718E-07	0.0819533655006	29.0605257471	29.5807464908	0.781883370747
Phormidium O160	Tang et al. (1997)	growth rate	3.72239391636E-07	1.59390269965	16.2853775753	1.75548167903	0.804965831107
Phormidium O203	Tang et al. (1997)	growth rate	3.49775689954E-07	0.970587002702	20.2997037982	2.29767857584	0.787734112098
Phormidium O204	Tang et al. (1997)	growth rate	3.52751483444E-07	1.67474410964	16.5362045261	1.95360341097	0.934618648132
Phormidium O210	Tang et al. (1997)	growth rate	1.20072969959E-07	1.72739091967	16.4359053591	2.60307647723	0.854148810685
Phormidium O211	Tang et al. (1997)	growth rate	4.85996597824E-07	1.28284931103	15.3675998234	2.16361341201	0.853339720933
Phormidium simplicissimum	Venter et al. (2003)	growth rate	1.73784075326E-12	4.42472198935	26.2592605722	4.89194693166	0.938508716459
Picochlorum atomus	Ryther (1954)	growth rate	2.69027790512E-08	2.52273775431	18.9825144539	3.41204142435	0.919906975507
Picochlorum atomus	Ryther (1954)	growth rate	3.02187388494E-08	2.46620844358	19.0083573957	3.36409150529	0.917505271572
Planktothrix agardhii CYA116	Lurling et al. (2013)	growth rate	1.15870958278E-06	0.554958825168	29.4398340039	4.07393738091	0.999933484484
Planktothrix agardhii strain 1459/12g	Foy (1983)	growth rate	2.28244480904E-07	0.845853618606	64.253251683	48.8020102551	0.810247550045
Planktothrix agardhii strain NIVA-CYA 116	L�rling et al. (2013)	growth rate	1.15870958278E-06	0.554958825168	29.4398340039	4.07393738091	0.999933484484
Planktothrix agardhii strain UWCC FW 277	Talbot et al. (1991)	growth rate	3.67868467456E-06	0.120943912025	85.78221933	4.97348217677	0.747662086115
Planktothrix agardhii	Ahlgren (1978)	growth rate	9.61432729958E-08	2.06983709463	23.5075395037	2.20890562409	0.931952428202
Planktothrix agardhii	Bouchamma et al. (2004)	growth rate	2.07310918305E-06	0.551657645435	33.9742889261	33.8893502746	0.988041112776
Planktothrix agardhii	Briand et al. (2004)	growth rate	1.80687666419E-06	0.279592990148	25.8579929778	4.18250753246	0.979316583665
Planktothrix agardhii	Foy et al. (1976)	growth rate	5.88222843385E-07	0.845117545246	149.560940523	4.83004445181	0.521475999351
Planktothrix agardhii	van Liere (1979)	growth rate	1.14891979972E-06	0.469074107472	31.9704942145	5.6617910501	0.977270022979
Pleurochrysis carterae	Blankley & Lewin (1976)	growth rate	4.15655736019E-07	0.8147281981	20.9045113509	3.6531066272	0.920166880096
Pleurotaenium trabecula strain UTEX 489, SAG 664-2	Moss (1973)	growth rate	5.6730981909E-07	0.224939783088	29.186384672	39.6391379504	0.647303831664
Porphyridium cruentum	Dermoun and Chaumont (1992)	growth rate	5.51691712447E-08	3.92457703129	16.2015256308	4.02625279398	0.971755657674
Proboscia inermis	Boyd et al. (2013)	growth rate	2.88562358386E-06	0.377939828592	5.02422547311	18.1086568771	0.613580613578
Proboscia inermis	Boyd et al. (2013)	growth rate	2.84782890008E-06	0.401269527932	5.10904447181	18.8467176376	0.999104966919
Prochlorococcus marinus MED4	Moore et al. (1995)	growth rate	1.0058609319E-07	1.37646521997	23.225433052	4.46940035343	0.977345471293
Prochlorococcus marinus SS120	Moore et al. (1995)	growth rate	1.84902842961E-08	2.12841045866	22.6688208403	3.36456488357	0.94176338101
Prochlorococcus marinus eMED4	Johnson et al. (2006)	growth rate	3.08858689291E-07	0.939863926912	23.5720086913	3.65173917266	0.963870964666
Prochlorococcus marinus strain MED4 (clade 2)	Moore et al. (1995)	growth rate	1.2705570789E-07	1.32045362364	23.0678468194	3.84544107678	0.982627921954
Prochlorococcus marinus strain MIT9215 (clade 1)	Johnson (2006)	growth rate	1.60001390777E-08	1.93947349438	26.7784240045	2.4721184822	0.965824846545
Prochlorococcus marinus strain MIT9215 (clade 1)	Johnson et al. (2006)	growth rate	1.86616447997E-08	1.88811227638	26.8171860115	2.42997922738	0.966893075621
Prochlorococcus marinus strain MIT9312 (clade 1)	Johnson (2006)	growth rate	3.75757130491E-07	0.840405287035	25.8957311001	6.5956960684	0.962235106091
Prochlorococcus marinus strain MIT9312 (clade 1)	Johnson et al. (2006)	growth rate	3.79609045822E-07	0.838067500092	25.8897076679	6.63126908932	0.964151578974
Prochlorococcus marinus strain MIT9313	Zinser et al. (2007)	growth rate	3.87844450398E-07	0.728745429524	26.8629751499	5.3545849865	0.9667121697
Prochlorococcus marinus strain MIT9515 (clade 2)	Johnson (2006)	growth rate	3.09787653047E-07	0.941064001622	23.5718444834	3.63285148877	0.959562334869
Prochlorococcus marinus strain NATL2A	Zinser et al. (2007)	growth rate	3.22081965054E-07	0.92971136922	23.6703691457	3.52582090303	0.981287394395
Prochlorococcus marinus strain SS120	Moore et al. (1995)	growth rate	1.66154380502E-08	2.20907945634	22.590156099	3.22516661345	0.976304443246
Prorocentrum concavum	Morton et al. (1992)	growth rate	2.50547895625E-09	1.77599845374	28.2730475856	4.89200984618	0.844196114594
Prorocentrum dentatum	Xu et al. (2010)	growth rate	2.83044353577E-07	1.0410061755	25.6950213674	3.81972897868	0.958254367423
Prorocentrum donghaiense	Boyd et al. (2013)	growth rate	8.64780332101E-08	1.66364466857	31.794782363	1.75749092258	0.921085726398
Prorocentrum gracile	Barker (1935)	growth rate	1.70837557892E-07	1.41411295597	19.443033526	49.9999999592	0.983082998602
Prorocentrum lima	Morton et al. (1992)	growth rate	2.95343974216E-10	2.48784773916	27.3329604634	6.02722490954	0.948461671705
Prorocentrum mexicanum	Morton et al. (1992)	growth rate	1.09468976718E-12	4.013843114	27.4324995624	5.805446067	0.995223660435
Prorocentrum micans	Barker (1935)	growth rate	1.00623783787E-07	1.93333797769	50.8156660972	1.93364879369	0.920736007582
Prorocentrum minimum	Grzebyk & Berland (1996)	growth rate	1.34332919029E-06	0.552782461896	24.9777650308	4.83646938718	0.631900207359
Prorocentrum minimum	Grzebyk and Berland (1996)	growth rate	1.33381537156E-06	0.555335544719	24.9575958376	4.81141554897	0.632235323661
Prymnesium parvum	Larsen and Bryant (1998)	growth rate	2.19515971926E-07	1.12318295255	14.7730452755	7.86673844246	0.495028511964
Prymnesium patelliferum	Larsen and Bryant (1998)	growth rate	1.83373983803E-07	1.57616481287	23.5211014013	1.97437814493	0.752461714529
Pseudo-nitzschia americana	Miller & Kamykowski (1986a)	growth rate	2.28339860082E-07	2.00797811322	58.6064176958	2.00805368513	0.876655425078
Pseudo-nitzschia granii	El-Sabaawi & Harrison (2006)	growth rate	3.1836717508E-07	2.81211370849	12.4548760334	3.34338717564	0.323889965836
Pseudo-nitzschia multiseries	Lewis (1993)	growth rate	1.36943226647E-06	0.445123326259	24.1805834131	30.4586579757	0.986352373709
Pseudo-nitzschia multiseries	Lewis et al. (1993)	growth rate	1.33800908974E-06	0.453159240926	24.1917841779	30.6066105078	0.987635526401
Pseudo-nitzschia turgiduloides	Fiala & Oriol (1990)	growth rate	2.84594588491E-06	2.2027249191	4.07890152411	4.47754941894	0.93755819018
Pseudodidymocystis planctonica	Tsujimura et al. (2003b)	growth rate	4.5625734275E-11	14.9511297766	6.88829767028	15.0545804261	0.859081325819
Pseudonitzschia pseudodelicatissima	Lundholm et al. (1997)	growth rate	1.30608132492E-06	0.897593883706	80.3695168536	49.8000942241	0.889285618626
Pseudonitzschia seriata	Stapleford and Smith (1996)	growth rate	3.83811123748E-06	0.32681207677	9.4104581587	33.9459195835	0.824537868473
Pseudopedinella pyriformis	Throndsen (1976)	growth rate	3.04446554244E-06	0.812503624313	14.9613374411	3.50375943954	0.999965396936
Pyrodinium bahamense var. compressum	Usup et al. (1994)	growth rate	3.69968892028E-07	0.53042300917	30.0937402384	4.8278769993	0.967247018231
Pyrodinium bahamense var. compressum strain PbSA01	Usup et al. (1994)	growth rate	4.166950328E-07	0.49899118881	30.0524473332	4.86865188949	0.972663387285
Rhizosolenia fragilissimus	Ignatiades & Smayda (1970)	growth rate	9.92279143566E-08	3.25864523112	15.7736192918	3.41482389259	0.575253427898
Rhizosolenia setigera	Baars (1981)	growth rate	4.49457804614E-06	3.39407419672	8.74432200196	3.46925315048	0.938028112527
Rhizosolenia setigera	Hulburt (1982)	growth rate	2.57212619062E-06	0.580013638079	12.2174563772	4.80239625145	0.72683160249
Rhizosolenia setigera	Hulburt (1982)	growth rate	9.57508552619E-09	3.16685845275	20.7467963206	3.56322885808	0.801880201097
Rhodomonas salina	Montagnes & Franklin (2001)	growth rate	2.07428039163E-06	0.845703418262	18.0580049653	1.88192466255	0.997770145999
Rhodomonas salina	Montagnes and Franklin (2001)	growth rate	1.40369316796E-06	1.11532966784	17.7314506844	1.93560324514	0.998336179938
Scedesmus ecornis	Benider et al. (2001)	growth rate	5.15183437472E-08	2.55938903753	42.279788541	2.55981507968	0.828909967188
Scenedesmus acuminatus UTEX415	Lurling et al. (2013)	growth rate	6.21937730789E-07	1.02267180232	28.5588939211	1.31278548797	0.343451155847
Scenedesmus almeriensis strain CCAP 276/24	S�nchez et al. (2008b)	growth rate	3.57555980746E-06	0.295365651361	33.9371131656	1.79071930191	0.994296034468
Scenedesmus almeriensis	Sanchez et al. (2008)	growth rate	6.3555709158E-06	0.284486725421	34.1061581902	1.86848193693	0.992960748138
Scenedesmus maximus SAG39.81	Lurling et al. (2013)	growth rate	1.11744522574E-07	1.10756755154	34.0153819288	2.12269040123	0.948878431773
Scenedesmus obliquus SAG276/3a	Lurling et al. (2013)	growth rate	7.77032605683E-06	0.0106137958149	30.1750537038	6.67479337493	0.305201141955
Scenedesmus obliquus	Hodaifa et al. (2010)	growth rate	8.8174212498E-07	0.555321609352	28.8134705754	2.72372233627	0.998667576389
Scenedesmus quadricauda	Moss (1973)	growth rate	6.46895231524E-07	0.354765914852	31.2798240374	10.9621340642	0.974727616233
Scenedesmus quadricauda	Zargar et al. (2006)	growth rate	4.60410897901E-07	0.613702212369	31.9056450944	3.65705710461	0.995412389007
Scenedesmus sp.	Rhee & Gotham (1981)	growth rate	5.16737940839E-07	2.01136660596	29.1906180611	2.02759011953	0.980274103385
Scrippsiella trochoidea strain ScrpMxB	Binder & Anderson (1987)	growth rate	2.9731375669E-06	0.222438416695	20.1644442308	12.8073047076	0.713338335905
Selenastrum minutum	Bouterfas et al. (2002)	growth rate	2.3457252022E-06	0.609155448963	37.058889668	0.996533465509	0.994855200134
Skeletonema ardens strain FDK003	Kaeriyama et al. (2011)	growth rate	1.47678064066E-06	0.999262052695	107.203656597	0.999390685634	0.944418113286
Skeletonema ardens strain FDK004	Kaeriyama et al. (2011)	growth rate	2.19568446342E-08	2.78183217881	41.6233850036	2.78217204886	0.970203619805
Skeletonema ardens strain FDK005	Kaeriyama et al. (2011)	growth rate	3.65615989855E-07	1.42892720534	75.1343053036	1.4291293525	0.741790299552
Skeletonema ardens strain FDK006	Kaeriyama et al. (2011)	growth rate	2.32005047562E-06	0.809094258016	150	0.809151186305	0.942456525169
Skeletonema ardens strain FDK007	Kaeriyama et al. (2011)	growth rate	1.91892600459E-06	0.877080976727	123.659053949	0.877208682244	0.970027411907
Skeletonema costatum clone 9	Hulburt (1982)	growth rate	2.32971917499E-06	2.22425655442	34.4017167695	2.22453155962	0.619162866734
Skeletonema costatum clone FHS 3	Hulburt (1982)	growth rate	3.62023962189E-06	0.380870442028	43.0206111204	24.6881171962	0.439539995925
Skeletonema costatum clone FHS 7	Hulburt (1982)	growth rate	3.70827422194E-06	0.830304433539	126.57876315	0.830373219358	0.954874143813
Skeletonema costatum clone SK6C	Falkowski (1977)	growth rate	5.41124472049E-07	2.26620064084	17.0244826503	2.49613680404	0.985052941405
Skeletonema costatum clone SK6C	Yoder (1979)	growth rate	4.04405172996E-06	1.03607875603	25.5879852808	1.21047529977	0.999999968197
Skeletonema costatum s.s. strain FDK009	Kaeriyama et al. (2011)	growth rate	3.35751821336E-07	1.80833208437	24.4770710908	1.9685472348	0.999522508812
Skeletonema costatum	Chin (1965)	growth rate	2.20757790835E-09	2.04794192817	23.9255748201	2.93005100091	0.982614857839
Skeletonema costatum	Chin et al. (1965)	growth rate	1.04665481935E-08	1.421257312	24.6087477144	2.81558829248	0.916922368767
Skeletonema costatum	Curl & McLeod (1961)	growth rate	5.39410517998E-07	1.50403171446	20.2124642414	1.98057756779	0.940616881096
Skeletonema costatum	Langdon (1987)	growth rate	6.08148404299E-06	0.500397169399	82.3701925661	3.82882946968	0.902158266384
Skeletonema costatum	Montagnes & Franklin (2001)	growth rate	8.87241867562E-07	1.756609041	21.8079129611	1.83590900964	0.908520212186
Skeletonema costatum	Montagnes and Franklin (2001)	growth rate	4.14537307646E-07	2.40263889457	30.7128204778	2.40446648982	0.894361726978
Skeletonema costatum	Suzuki & Takahashi (1995)	growth rate	9.61039725879E-07	1.39686315343	20.2434477082	1.95122534241	0.905711778667
Skeletonema costatum	Suzuki and Takahashi (1995)	growth rate	8.06813155006E-07	1.5721267748	20.8144787059	1.85619621598	0.865652531347
Skeletonema costatum	Yoder (1979)	growth rate	3.86950732061E-06	0.821939500835	21.0793936236	24.9984171357	0.999402898307
Skeletonema japonicum strain FDK154	Kaeriyama et al. (2011)	growth rate	1.10979285778E-05	0.137648176744	148.617343028	1.28834186326	0.725653942344
Skeletonema japonicum strain FDK157	Kaeriyama et al. (2011)	growth rate	8.44921291603E-06	0.206303481071	28.359059605	42.5008862331	0.525124551073
Skeletonema japonicum	Kaeriyama et al. (2011)	growth rate	6.04254487821E-06	0.3571071133	24.2814993765	29.6153483293	0.844031134269
Skeletonema marinoi clone CCMP1332, Skel.	Hulburt (1982)	growth rate	2.60018364542E-06	1.08773307318	100.669632453	1.08775969603	0.976466421064
Skeletonema marinoi/dohrnii complex strain FDK031	Kaeriyama et al. (2011)	growth rate	1.86830949808E-06	1.86252630739	45.2898315423	1.86277520172	0.985897300074
Skeletonema marinoi/dohrnii complex strain FDK032	Kaeriyama et al. (2011)	growth rate	8.6532962822E-06	0.210265522304	44.5306975311	30.6631320528	0.746829071885
Skeletonema marinoi/dohrnii complex strain FDK033	Kaeriyama et al. (2011)	growth rate	1.00339102536E-05	0.148497140134	50.9335176546	11.302433949	0.983769632686
Skeletonema marinoi/dohrnii complex strain FDK035	Kaeriyama et al. (2011)	growth rate	6.28849201301E-06	0.30228052066	29.0932529885	31.1744614113	0.973414402749
Skeletonema marinoi/dohrnii complex strain FDK039	Kaeriyama et al. (2011)	growth rate	1.8397563011E-06	1.80495499106	21.6051432171	1.87515732693	0.986060685843
Skeletonema marinoionohrnii complex strain FDK032	Kaeriyama et al. (2011)	growth rate	8.64351306164E-06	0.210377550799	44.6073002311	30.5169257837	0.750664893426
Skeletonema marinoionohrnii complex	Kaeriyama et al. (2011)	growth rate	6.65328152449E-06	0.465121865105	26.5325662663	0.903476952718	0.750808105907
Skeletonema menzelii strain DM08080630	Kaeriyama et al. (2011)	growth rate	1.64324579824E-06	0.968598227466	28.5414001131	1.39060232561	0.973544012097
Skeletonema menzelii strain DM08080730	Kaeriyama et al. (2011)	growth rate	1.24848661696E-06	1.14546644501	91.4152699878	1.14560437892	0.953224483506
Skeletonema menzelii strain FDK221	Kaeriyama et al. (2011)	growth rate	2.59999801601E-06	0.658744109393	27.3682536123	3.35863987832	0.95068914809
Skeletonema menzelii strain FDK222	Kaeriyama et al. (2011)	growth rate	3.27957892028E-06	0.618595414847	26.2405424452	3.18431517648	0.866473268662
Skeletonema menzelii	Kaeriyama et al. (2011)	growth rate	6.32238643774E-06	0.261157097983	69.4128241517	44.1129856694	0.24921709424
Skeletonema pseudocostatum strain FDK225	Kaeriyama et al. (2011)	growth rate	1.94361570907E-06	1.19142133655	77.196298874	1.19161479628	0.902577627454
Skeletonema pseudocostatum	Kaeriyama et al. (2011)	growth rate	1.9036175051E-06	1.20505416243	76.2604979161	1.20524935551	0.903802533654
Skeletonema tropicum clone 21-L	Hulburt & Guillard (1968)	growth rate	7.84975361137E-09	2.47892946198	51.8179485878	2.47920451976	0.64342292106
Skeletonema tropicum clone S. trop.	Hulburt & Guillard (1968)	growth rate	1.4458508388E-12	7.0426315928	26.099118488	7.04305498015	0.766919119224
Skeletonema tropicum clone fall	Hulburt (1982)	growth rate	4.95580234935E-13	8.30237302912	22.6589663147	8.30288623716	0.81669628836
Skeletonema tropicum clone spring	Hulburt (1982)	growth rate	4.00265003531E-09	2.73888442607	48.1579638367	2.73918496533	0.656507572638
Skeletonema tropicum	Hulburt and Guillard (1968)	growth rate	1.78193230049E-09	3.43987266908	44.2166891819	3.43992395935	0.61686679242
Skeletonema tropicum	Kaeriyama et al. (2011)	growth rate	1.5392311315E-06	0.875090934165	26.7903118381	1.42015887365	0.72838856852
Spirulina platensis var. tenuis	Islam et al. (2003)	growth rate	1.31001377861E-08	1.11934730045	34.3386130091	8.30375327724	0.580706849651
Staurastrum anatinum	Coesel & Wardenaar (1990)	growth rate	2.85231629498E-07	0.632219602804	26.8555962807	4.03925664469	0.954235017413
Staurastrum anatinum	Coesel et al. (1990)	growth rate	1.82930773237E-07	1.06639031026	25.0361462018	1.8437528574	0.931133350318
Staurastrum avicula	Coesel & Wardenaar (1990)	growth rate	2.60192064147E-07	0.829394230466	23.1961706029	2.61713887817	0.969798363294
Staurastrum avicula	Coesel et al. (1990)	growth rate	1.34422319109E-07	1.35579924792	28.5644104472	1.59365167257	0.969179663721
Staurastrum chaetoceras	Coesel & Wardenaar (1990)	growth rate	2.48283337177E-08	2.29736332919	21.222976175	2.61527008535	0.998816950825
Staurastrum chaetoceras	Coesel et al. (1990)	growth rate	3.235295821E-08	2.13810485509	55.95897228	2.13823334257	0.97943914729
Staurastrum cingulum	Butterwick et al. (2005)	growth rate	5.02100828532E-07	1.46733105132	64.7775699396	1.46747717127	0.996049960089
Staurastrum cingulum	Butterwick et al. (2005)	growth rate	4.6224211797E-07	1.51747170443	69.1008913864	1.51752755819	0.99186504548
Staurastrum cingulum	Coesel & Wardenaar (1990)	growth rate	3.00380607711E-07	0.828624482186	22.7894535952	2.75603971166	0.946399038511
Staurastrum cingulum	Coesel et al. (1990)	growth rate	3.07795600577E-08	2.3880324832	47.7626773625	2.38816380342	0.992646438655
Staurastrum pingue	Coesel & Wardenaar (1990)	growth rate	4.20366455527E-07	0.694861301521	24.6463456822	2.98564660714	0.993530059006
Staurastrum pingue	Coesel et al. (1990)	growth rate	2.22756232721E-07	1.1613341066	28.8437902889	1.75859196167	0.995023182518
Staurastrum pingue	Dauta et al. (1990)	growth rate	8.26861522529E-07	0.769660381943	26.6481379337	1.67198321841	0.963368537596
Staurastrum pingue	Dauta et al. (1990)	growth rate	1.3616139683E-06	0.559121628529	27.2846289089	1.87924576032	0.901266038454
Staurastrum planctonicum	Coesel & Wardenaar (1990)	growth rate	2.01221142616E-07	1.04918758855	24.6668180868	1.83905965579	0.990461630142
Staurastrum planctonicum	Coesel et al. (1990)	growth rate	2.61728397668E-07	1.13410727906	36.0422585674	1.32354517181	0.989711209438
Staurodesmus cuspidatus	Coesel & Wardenaar (1990)	growth rate	1.05039305367E-07	1.31384669482	22.5885365557	2.04730859712	0.914328758515
Staurodesmus cuspidatus	Coesel et al. (1990)	growth rate	3.44850714915E-08	1.78531577863	23.1545316281	2.79571186308	0.925707473803
Stellarima microtrias	Fiala & Oriol (1990)	growth rate	6.01188423054E-06	0.101510370598	5.31827006547	19.3524583268	0.885880607275
Stephanodiscus astraea	Foy & Gibson (1993)	growth rate	7.68849770381E-07	0.847704267255	14.1869350013	2.77182767195	0.848428173932
Stephanodiscus hantzschii	Foy & Gibson (1993)	growth rate	1.74191529865E-06	0.808435512989	19.6136141834	1.09843118828	0.996533693802
Stephanodiscus hantzschii	Suzuki & Takahashi (1995)	growth rate	1.48588045701E-06	0.852724081582	23.2875971414	2.16493023728	0.981326563741
Stephanodiscus hantzschii	Suzuki and Takahashi (1995)	growth rate	1.77785632305E-06	0.749966794668	23.3783691996	2.39095943765	0.983904098571
Stephanodiscus hantzschii	van Donk & Kilham (1990)	growth rate	3.44706463737E-06	1.80959804976	39.9399985937	1.80987917803	0.99717391411
Stichococcus (possibly S. cylindricus)	Ryther (1954)	growth rate	1.08186775135E-08	3.06792099632	17.6985057957	3.59368877562	0.962010422928
Stichococcus cylindricus	Ryther (1954)	growth rate	9.65048393435E-09	3.11624086498	17.7169603951	3.63596544375	0.957402473586
Synechococcus CCMP1379	Mackey et al. (2013)	growth rate	2.90745102181E-07	1.02504525561	71.4021060665	6.79208939491	0.901537932187
Synechococcus CCMP1630	Mackey et al. (2013)	growth rate	3.63921544773E-08	1.95805703471	31.1238267571	2.13305696959	0.970962640132
Synechococcus CCMP2606	Mackey et al. (2013)	growth rate	9.26241685576E-09	2.03448320272	26.7267303832	4.58873874095	0.985721072757
Synechococcus CCMP837	Mackey et al. (2013)	growth rate	3.31614854063E-18	10.9788565759	19.3146812644	12.5809705968	0.815311843677
Synechococcus WH8103	Moore et al. (1995)	growth rate	3.2136512656E-07	0.99230249823	26.4725797229	3.37836012802	0.970242617431
Synechococcus elongatus PCC6301	Lurling et al. (2013)	growth rate	2.20216216383E-08	1.90283267643	65.8627180493	1.90296821437	0.92478419623
Synechococcus elongatus strain PCC 6301	L�rling et al. (2013)	growth rate	2.20216216383E-08	1.90283267643	65.8627180493	1.90296821437	0.92478419623
Synechococcus lividus	Dyer & Gafford (1961)	growth rate	3.17145702207E-09	1.84913591667	86.9830874066	1.84926567654	0.907852952992
Synechococcus sp. strain CCFWC 502	Boyd et al. (2013)	growth rate	1.47619072115E-08	2.14486984758	57.4511468368	2.14503128606	0.918735338047
Synechococcus sp. strain UV-005, PCC 6311	Kr�ger & Eloff (1978)	growth rate	1.34103080514E-10	4.30646000697	33.5865052999	4.30668997491	0.980068091043
Synechococcus strain WH8103	Moore et al. (1995)	growth rate	2.74263252037E-07	1.04111803565	26.5858097711	3.37699850215	0.972153393917
Synechocystis bourrellyi strain no. 153	Dauta et al. (1990)	growth rate	2.63135603674E-06	0.409266118443	34.2298669927	31.5720654724	0.992134812223
Synechocystis minima	Dauta et al. (1990)	growth rate	2.68525427745E-06	0.405623872311	34.4326460962	49.99566171	0.993346261032
Synechocystis sp. PCC 6803	Tasakal et al. (1996)	growth rate	2.39500952843E-07	1.1295005435	31.5429644205	1.82140669966	0.968461305753
Synechocystis sp. strain PCC 6803	Tasaka et al. (1996)	growth rate	4.50111165161E-07	1.02775248148	31.5432565296	1.92085730874	0.980830664906
Synedra sp.	Fiala & Oriol (1990)	growth rate	3.49832742268E-06	0.312840174823	5.75742945835	14.6115711599	0.625981636485
Synura petersenii strain JC	Kim et al. (2008)	growth rate	2.08572632436E-06	0.831573979595	17.7629003141	1.14398581105	0.972791156236
Synura petersenii strain JD	Kim et al. (2008)	growth rate	5.56020288584E-08	4.60082867458	11.3564579649	4.77329136002	0.75887797637
Synura petersenii strain WM	Kim et al. (2008)	growth rate	1.56354829427E-06	0.503598876953	19.286527135	2.69554260837	0.868722087012
Synura sphagnicola	Healey (1983)	growth rate	1.24910343166E-07	2.20555925482	14.8945083979	2.672225978	0.99669245402
Tetraselmis sp.	Yanase & Imai (1968)	growth rate	1.40034125347E-06	0.237438707323	22.9167218665	2.42367810019	0.932023875158
Thalassionema nitzschioides	Hulburt (1982)	growth rate	4.82624709724E-06	0.368813292003	20.011467752	5.02013798616	0.914478209369
Thalassionema nitzschioides	Hulburt (1982)	growth rate	3.59628283162E-06	0.375161695017	42.665905782	15.66710373	0.173484403878
Thalassiosira decipiens	Baars (1981)	growth rate	1.39950643632E-06	2.08456034656	18.6570099093	2.14840559964	0.979110918188
Thalassiosira eccentrica	Baars (1981)	growth rate	3.88815899695E-07	2.08357780598	17.8951150174	2.34080120424	0.716700508135
Thalassiosira eccentrica	Montagnes & Franklin (2001)	growth rate	2.56840730958E-06	0.380803117152	32.3592391462	0.728060574871	0.561660399866
Thalassiosira eccentrica	Montagnes and Franklin (2001)	growth rate	2.96864561467E-06	0.695027630193	68.4456230125	0.699882925252	0.564102673934
Thalassiosira nordenskioeldii clone TN-2	Durbin (1974)	growth rate	4.49620716536E-06	1.20782534959	10.3229542088	2.08491605258	0.865584944869
Thalassiosira nordenskioeldii	Baars (1981)	growth rate	4.81784071506E-06	1.19480494225	9.68156445385	1.91464031569	0.781981334902
Thalassiosira nordenskioeldii	Suzuki & Takahashi (1995)	growth rate	1.05296677546E-05	1.65122498083	39.7078210481	1.65146436038	0.954808961522
Thalassiosira nordenskioeldii	Suzuki and Takahashi (1995)	growth rate	1.05296677546E-05	1.65122498083	39.7078210481	1.65146436038	0.954808961522
Thalassiosira pseudonana clone 5A	Guillard & Ryther (1962)	growth rate	7.89159892421E-07	2.00931375636	21.2912651202	2.1236443433	0.986834293745
Thalassiosira pseudonana clone e.p.	Guillard & Ryther (1962)	growth rate	3.94571028246E-06	0.552064102485	125.108726629	7.66987694456	0.797739533028
Thalassiosira pseudonana strain CCMP1011, STX97	Boyd et al. (2013)	growth rate	1.62946518255E-06	0.662495286068	23.7295914779	5.99899161156	0.939736071086
Thalassiosira pseudonana strain CCMP1011	Boyd et al. (2013)	growth rate	1.60989404455E-06	0.661954646565	23.8026546449	7.16295442839	0.999150026658
Thalassiosira pseudonana strain CCMP1012, SWAN1	Boyd et al. (2013)	growth rate	6.35110645703E-07	1.07840002136	23.0633177362	4.56002372709	0.926860438698
Thalassiosira pseudonana strain CCMP1012	Boyd et al. (2013)	growth rate	8.28173691323E-07	0.970005962037	23.3153787793	4.65520146829	0.997816471692
Thalassiosira pseudonana strain CCMP1013, W	Boyd et al. (2013)	growth rate	7.81474493535E-07	0.904838550232	27.3451885165	6.78386957983	0.812905293256
Thalassiosira pseudonana strain CCMP1013	Boyd et al. (2013)	growth rate	1.10820537618E-06	0.791288634363	27.5909876066	7.74215424893	0.915782249617
Thalassiosira pseudonana strain CCMP1014, FCRG66	Boyd et al. (2013)	growth rate	2.63118010333E-06	0.51652655621	28.0580600891	8.16898754969	0.929887631171
Thalassiosira pseudonana strain CCMP1014	Boyd et al. (2013)	growth rate	2.76144570149E-06	0.495658402683	28.2985584336	10.0081622136	0.971633452407
Thalassiosira pseudonana strain CCMP1015, ARC5	Boyd et al. (2013)	growth rate	2.95134521879E-06	0.486923167264	27.7856148368	6.03684848593	0.916158906447
Thalassiosira pseudonana strain CCMP1015	Boyd et al. (2013)	growth rate	2.95886563968E-06	0.481839917868	28.0716364499	7.63925183937	0.987740681746
Thalassiosira pseudonana strain CCMP1016	Boyd et al. (2013)	growth rate	2.48074700075E-06	0.519220039761	28.200557259	7.80548302786	0.932230592188
Thalassiosira pseudonana	Brand et al. (1981)	growth rate	1.48287817254E-06	0.875125525632	29.899941436	48.7252109775	0.651687635229
Thalassiosira pseudonana	Thompson et al. (1992)	growth rate	2.17431764721E-06	0.820561015993	24.8716323692	1.72694480274	0.766270469978
Thalassiosira rotula clone A8	Krawiec (1982)	growth rate	1.49167184695E-06	0.740876316104	64.3018754733	49.0181263898	0.360057650362
Thalassiosira rotula clone C8	Krawiec (1982)	growth rate	4.12915980667E-06	0.368838234064	28.8355158097	30.6033578416	0.46804592659
Thalassiosira rotula strain CCAP1085_21	Boyd et al. (2013)	growth rate	1.58086347939E-06	1.16682992108	17.207724458	1.66897701431	0.96039081086
Thalassiosira rotula strain CCMP1647	Boyd et al. (2013)	growth rate	2.09749829886E-11	8.45123248026	14.571375456	8.49198191431	0.902477361069
Thalassiosira rotula strain CCMP3096	Boyd et al. (2013)	growth rate	2.25278566296E-06	1.02136535475	17.140801708	1.41359416518	0.828445150783
Thalassiosira rotula strain CCMP3264	Boyd et al. (2013)	growth rate	7.85811212742E-07	1.92516359339	16.091773046	2.19933568888	0.984140905517
Thalassiosira rotula strain JpnTR18	Boyd et al. (2013)	growth rate	2.69798854856E-06	1.10179784382	15.7629603583	1.40293602843	0.63094735983
Thalassiosira rotula strain P17F4	Boyd et al. (2013)	growth rate	1.5051733212E-06	1.33927104663	22.1322264591	1.49958707143	0.973653815247
Thalassiosira rotula	Baars (1981)	growth rate	1.4238917413E-06	2.86971859734	10.8000209151	3.2576144263	0.646945241819
Thalassiosira rotula	Sch�ne (1982)	growth rate	3.65820712555E-06	0.609606004068	22.1112016422	1.50323857864	0.999988626686
Thalassiosira weissflogii	Montagnes and Franklin (2001)	growth rate	2.1284521767E-09	5.15389273225	14.2415319291	5.50005535027	0.985309065585
Thalassiosira weissflogii	Strzepek and Price (2000)	growth rate	9.8161720668E-08	2.02712050921	56.4823434884	2.02734047341	0.978047259087
Tribonema sp.	Butterwick et al. (2005)	growth rate	2.40113626793E-07	2.491719949	37.0508907931	2.49185011739	0.826926863078
Tribonema sp.	Butterwick et al. (2005)	growth rate	2.51361462784E-07	2.47601537549	35.8848499319	2.47620546626	0.83257488963
Trichodesmium erythraeum 2175	Boyd et al. (2013)	growth rate	2.41681561996E-12	4.49662033568	25.137988619	5.17640207386	0.998195548484
Trichodesmium erythraeum KO4_20	Boyd et al. (2013)	growth rate	1.38126215182E-09	2.41423367442	26.2302383693	3.44640159777	0.962200252381
Trichodesmium erythraeum RL1	Boyd et al. (2013)	growth rate	1.35314138041E-08	1.65800827789	27.9088266504	2.71222250665	0.918770431379
Trichodesmium erythraeum strain 21_75	Boyd et al. (2013)	growth rate	4.99310649934E-10	2.66749807741	26.440764866	3.71305754222	0.94531815153
Trichodesmium erythraeum strain GBRTRLI101	Chappell & Webb (2010)	growth rate	1.97729384512E-07	0.94082473422	28.8602307681	4.14152412518	0.999036079849
Trichodesmium erythraeum strain IMS101, CCMP 1985	Breitbarth et al. (2007)	growth rate	8.13198570233E-12	3.77726760379	26.3533871085	5.38903038515	0.894446917781
Trichodesmium erythraeum strain KO4_20	Boyd et al. (2013)	growth rate	2.62643978889E-09	2.14828587564	26.5515265256	3.73480785034	0.9214643944
Trichodesmium erythraeum	Breitbarth et al. (2007)	growth rate	1.53939214756E-11	3.57759060977	26.4537284639	5.29367147171	0.894104052258
Trichodesmium radians strain H94	Chappell & Webb (2010)	growth rate	2.71309336714E-13	4.73179185042	26.5232071533	6.69717743551	0.999694132769
Trichormus variabilis	Collins & Boylen (1982)	growth rate	1.06109569017E-06	0.620054978318	33.1383213231	2.10063309489	0.988284111936
Trichormus variabilis	Kratz & Myers (1955)	growth rate	2.3545821479E-06	0.5783378173	34.0627315107	5.77857531076	0.999987962744
Tychonema bourrellyi	Butterwick et al. (2005)	growth rate	4.45786490725E-07	1.44156712116	20.7384932632	1.88270442891	0.896612043714
Tychonema bourrellyi	Butterwick et al. (2005)	growth rate	4.65653908691E-07	1.40452026638	20.8124524757	1.86611113173	0.891413669358
Volvox aureus	Senft et al. (1981)	growth rate	2.39809287045E-09	5.37667084382	22.550374876	5.37701638531	0.763414432134
Volvox globator strain UTEX LB955, SAG 199.80	Senft et al. (1981)	growth rate	2.80446734747E-08	2.19353866983	22.0182012384	8.96858573523	0.376460334839
Fagus sylvatica	MTD2111	Surface Area-Specific Maximum Photosynthesis Rate	1.355817177221E-05	0.3267908614	30	1.7257181733	0.9928335753
Betula pendula	MTD2113	Surface Area-Specific Maximum Photosynthesis Rate	8.80265290442544E-06	0.5953888775	35	1.5608961555	0.989176249
Eucalyptus regnans	MTD2115	Surface Area-Specific Maximum Photosynthesis Rate	0.0002564978	0.8268197259	35	0.8371770403	0.9918540484
Eucalyptus regnans	MTD2116	Surface Area-Specific Maximum Photosynthesis Rate	0.0002414069	0.791155493	35	0.7979309416	0.9977268305
Pueraria lobata	MTD3134	net photosynthesis	3.4358606039	0.3755861025	25	2.2721217193	0.9990972971
Pueraria lobata	MTD3135	net photosynthesis	8.9421616879	0.0800503417	25	2.4085382156	0.9999845129
Pocillopora damicornis	MTD3136	gross photosynthesis	0.8723742187	0.2279313841	28.56911	269.3626651959	0.690653283
Pocillopora damicornis	MTD3137	gross photosynthesis	0.0041255488	1.9986023392	31.566574	2.1545820025	0.9839280403
Citrus limon	MTD3140	net photosynthesis	0.5671627172	0.0919041882	20	1.9375628066	0.9977221076
Gossypium barbadense	MTD3141	net photosynthesis	10.8714376642	0.2218700025	30	0.9001950046	0.9960904664
Gossypium barbadense	MTD3142	net photosynthesis	1.82053233273331E-11	7.4311476948	28.965866	7.7663372384	0.6732122966
Gossypium barbadense	MTD3143	net photosynthesis	1.8893115348	0.853901273	32.819344	1.7821770637	0.3801145024
Zostera marina	MTD3144	net photosynthesis	0.1422154247	0.5893377169	25	1.7745440485	0.9200787262
Cenchrus ciliaris	MTD3146	net photosynthesis	23.1369067482	0.3419000894	39.733654	1.2689773732	0.988513909
Calopogonium mucunoides	MTD3148	net photosynthesis	20.1980218804	0.3013092231	33.751915	1.0579910776	0.9565404874
Collema tenax	MTD3150	net photosynthesis	1.1503986371	0.4128462441	35.499855	3.5649668816	0.9263146182
Psora cerebriformis	MTD3152	net photosynthesis	1.5413192196	0.4180612483	22.232136	1.554535539	0.8917414853
Diploschistes diacapsis	MTD3154	net photosynthesis	0.9613383341	0.4471316737	15.066137	0.7966171762	0.9619835474
Deschampsia antarctica	MTD3156	net photosynthesis	17.2648435463	2.37691790889603E-05	7.9524484	2.4493139292	0.9367824539
Larrea tridentata	MTD3157	net photosynthesis	9.2519621958	0.392620696	28.002329	1.2093499063	0.9827980241
Spinacia oleracea	MTD3158	gross photosynthesis	55.938736264	0.182816483	26.969696	3.3187503309	0.9451754732
Cladophora glomerata	MTD3159	gross photosynthesis	0.0046758112	1.015855476	35	1.0159629383	0.6030697329
Cladophora glomerata	MTD3160	net photosynthesis	0.0480587196	1.7476940904	5	2.2405780339	0.6587847269
Cladophora glomerata	MTD3162	gross photosynthesis	0.0147730949	0.4072593831	30	1.4949999627	0.7777014948
Cladophora glomerata	MTD3165	gross photosynthesis	0.0096059737	3.2933550074	10	3.8790546153	0.7964929642
Cladophora glomerata	MTD3166	net photosynthesis	0.1084516791	0.9131457251	10	1.6104120702	0.803821152
Cladophora glomerata	MTD3168	gross photosynthesis	0.0545957218	0.7808213821	20	1.9103206152	0.4272413211
Cladophora glomerata	MTD3169	net photosynthesis	0.0419986208	2.6051943528	10	2.7288447199	0.5740401286
Cladophora glomerata	MTD3171	gross photosynthesis	0.0101569861	4.5480096816	10	4.7718003541	0.4806340771
Cladophora glomerata	MTD3172	net photosynthesis	0.0751877368	1.6787842841	20	1.7365155514	0.9175622696
Cladophora glomerata	MTD3174	gross photosynthesis	0.0186253974	1.8931296236	15	2.6733405703	0.6862956202
Cladophora glomerata	MTD3175	net photosynthesis	0.2452950221	1.0758562269	15	1.2599605178	0.8951756705
Cladophora glomerata	MTD3177	gross photosynthesis	0.0041763649	20.0984782311	5	20.2390258184	0.509241989
Cladophora glomerata	MTD3178	net photosynthesis	0.1836540825	0.3722634655	15	1.4146610069	0.9754058009
Cladophora glomerata	MTD3180	gross photosynthesis	0.1569366853	0.645673687	15	1.8627425827	0.9924842614
Cladophora glomerata	MTD3181	net photosynthesis	0.2069231154	0.0904475172	20	5.1862007881	0.8106664748
Picea sitchensis	MTD3183	net photosynthesis	71.2777024144	0.2135338036	14.17803	1.2866832826	0.9964460334
Picea sitchensis	MTD3184	net photosynthesis	4.36821266163209E-12	15.2238028674	14.178463	15.7284803261	0.9991850404
Picea sitchensis	MTD3185	net photosynthesis	23.4507022655	4.3106608457	16.154345	4.7497016443	0.9950679969
Picea sitchensis	MTD3186	net photosynthesis	4.713992911	2.462226571	27.2903	2.4623092905	0.9742523271
Picea sitchensis	MTD3187	net photosynthesis	2.5992690129	2.5726013201	27.001339	2.5726766094	0.992907156
Picea sitchensis	MTD3188	net photosynthesis	7.3446170312	3.0232562952	27.238726	3.0233656488	0.9833291332
Picea sitchensis	MTD3189	net photosynthesis	2.759229327	2.2599196706	27.657572	2.259998282	0.9590248364
Picea sitchensis	MTD3190	net photosynthesis	2.25466073	1.847147915	27.683605	1.8684883628	0.9759078717
Picea sitchensis	MTD3191	net photosynthesis	2.7992537035	1.881789571	27.710358	1.8818702555	0.9895785934
Picea sitchensis	MTD3192	net photosynthesis	0.7363846628	1.0135933352	14.180181	1.591094398	0.9201837012
Picea sitchensis	MTD3193	net photosynthesis	1.8776814613	1.759161158	26.311054	1.7604296234	0.9980766796
Picea sitchensis	MTD3194	net photosynthesis	0.4091055299	1.1651272292	14.634214	2.3489130605	0.994177852
Picea sitchensis	MTD3195	net photosynthesis	2.84570191	0.8953291628	14.703349	1.4346472276	0.9999965863
Picea sitchensis	MTD3196	net photosynthesis	1.2038690662	2.844942324	12.31448	2.9850903263	0.9684320229
Picea sitchensis	MTD3197	net photosynthesis	0.263988703	0.0553353122	18.525272	15.9397635175	0.4982042905
Picea sitchensis	MTD3198	net photosynthesis	9.5802953494	2.5092897316	12.200588	2.5296891399	0.9923196601
Picea sitchensis	MTD3199	net photosynthesis	8.5516422694	1.6430255411	16.0833	1.7616741907	0.9592244636
Picea sitchensis	MTD3201	net photosynthesis	8.2691080067	3.3525165941	9.894552	3.7857359609	0.798207553
Picea sitchensis	MTD3202	net photosynthesis	10.7517513513	7.5207959845	9.894552	7.716114472	0.9395909045
Picea sitchensis	MTD3203	net photosynthesis	2.6819598616	1.6479562799	19.577465	1.9313840335	0.9834492987
Picea sitchensis	MTD3204	net photosynthesis	4.2895349127	2.6950863096	10.281691	2.8515740263	0.9254041493
Picea sitchensis	MTD3205	net photosynthesis	4.9171244822	3.1105071544	29.840433	3.1106276229	0.9320082128
Picea sitchensis	MTD3207	net photosynthesis	9.3679576174	2.8884492547	9.983444	2.9389035541	0.9682552851
Picea sitchensis	MTD3208	net photosynthesis	5.6164214156	3.3984392156	4.8439903	3.6165643593	0.8554694355
Vitis vinifera	MTD3209	net photosynthesis	2.2173996571	0.3779688086	30	2.4396034804	0.8209150639
Vitis vinifera	MTD3210	net photosynthesis	6.1183031181	0.0939301716	30	2.7149420809	0.9987647297
Quercus pubescens	MTD3211	net photosynthesis	10.9563531165	5.05853931113764E-05	25	3.8524301113	0.9778186384
Quercus pubescens	MTD3212	net photosynthesis	11.1205097478	4.37296590795988E-05	25	4.2548690422	0.951919972
Triticum sativum	MTD3213	net photosynthesis	11.0446476207	0.4699869793	25.82853	1.4811300866	0.9160675039
Triticum sativum	MTD3214	net photosynthesis	9.1817533755	0.5836312278	25.79521	1.5182730706	0.9315690218
Solanum tuberosum	MTD3215	net photosynthesis	18.5511668826	0.2142650439	20.06412	2.4045531329	0.9972193635
Coffea arabica	MTD3216	net photosynthesis	0.1009320916	0.8754496884	26.405798	2.2222246435	0.9906792398
Coffea arabica	MTD3217	net photosynthesis	0.1382308305	0.7903346761	20.179901	1.5919831926	0.9425575351
Picea engelmannii	MTD3218	net photosynthesis	2.4729250452	2.1816142551	20.002762	2.1831239138	0.9516936961
Populus tremuloides	MTD3220	net photosynthesis	7.8744598241	0.0775914927	30	1.4738355861	0.1198007503
Betula papyrifera	MTD3221	net photosynthesis	14.1593417868	1.71054179395461E-05	18	5.7685724379	0.76620483
Betula papyrifera	MTD3222	net photosynthesis	177.8929996532	0.8894448807	18	1.0007773915	0.8318259022
Larix laricina	MTD3223	net photosynthesis	2.8752132586	0.1599066106	27	39.3348897919	0.3215781347
Pinus banksiana	MTD3226	net photosynthesis	2.1931436413	0.2508980816	27	38.0336133578	0.7148812807
Picea mariana	MTD3227	net photosynthesis	2.573324459	0.1251101194	27	38.4509878568	0.789522344
Picea mariana	MTD3228	net photosynthesis	4.0883767445	0.0916398669	27	44.2303501876	0.8226484683
Populus tremuloides	MTD3229	net photosynthesis	146.0601928443	0.1667468032	30	2.2895602097	0.98533847
Populus tremuloides	MTD3230	net photosynthesis	215.6724476821	0.0244538478	30	1.2884102452	0.0526017369
Larix laricina	MTD3234	net photosynthesis	48.2083800161	0.1608338795	27	43.7868716797	0.6016903706
Pinus banksiana	MTD3236	net photosynthesis	37.1387980344	0.2038937391	27	3.3132304216	0.2442946941
Picea mariana	MTD3237	net photosynthesis	16.4887811344	0.5456248356	24	1.4232216229	0.752163744
Picea mariana	MTD3238	net photosynthesis	63.5487449167	0.0752050587	27	38.4787630084	0.9361347309
Glycine max	MTD3240	gross photosynthesis	3.1838932025	0.8492983112	35	1.491531789	0.9304475041
Quercus canariensis	MTD3242	net photosynthesis	4.4166913296	0.485254605	25	1.3580543329	0.9922798094
Sphagnum squarrosum	MTD3243	net photosynthesis	1.8451567763	0.5788745944	19.903212	1.0979441458	0.9978419823
Sphagnum angustifolium	MTD3245	net photosynthesis	1.0470150285	0.5853600665	20.742466	1.5808943284	0.973418205
Sphagnum warnstorfii	MTD3247	net photosynthesis	0.8478133782	0.6578499621	20.679726	1.332815111	0.9898902199
Agropyron smithii	MTD3249	net photosynthesis	2.302104297	1.27065704441482E-05	35.151516	10.3239943172	0.7956220234
Agropyron smithii	MTD3250	net photosynthesis	1.8546094722	0.1675188372	34.924244	2.2676050981	0.9406970046
Agropyron smithii	MTD3251	net photosynthesis	1.6662605377	0.2669626192	34.924244	1.3066488516	0.9600245764
Nicotiana tabacum	MTD3252	net photosynthesis	16.9105216205	0.0012043763	25	1.1272216528	0.9596693745
Nicotiana tabacum	MTD3253	net photosynthesis	4.1551870573	0.4097374707	30	1.072552043	0.9796134406
Nicotiana tabacum	MTD3254	net photosynthesis	1.3596118847	0.8243570121	30	1.3403343964	0.9717088374
Nicotiana tabacum	MTD3255	net photosynthesis	3.9728185893	0.4176602397	30	1.1804843512	0.9842168969
Nicotiana tabacum	MTD3256	net photosynthesis	3.4914699299	0.4664839515	30	1.2768615176	0.9845805581
Nicotiana tabacum	MTD3257	net photosynthesis	0.0019209585	2.8442303546	30	3.2710894397	0.9997592337
Nicotiana tabacum	MTD3258	net photosynthesis	7.43697361212925E-29	19.2766433937	25	19.8710364536	0.9989190559
Nicotiana tabacum	MTD3259	net photosynthesis	0.971654516	0.5338608979	40	2.0052882952	0.9999805243
Nicotiana tabacum	MTD3260	net photosynthesis	0.1001056588	1.6759588439	30	2.1247892191	0.9967555663
Nicotiana tabacum	MTD3261	net photosynthesis	1.4717665989	0.774452456	30	1.3302421504	0.9832792884
Nicotiana tabacum	MTD3262	net photosynthesis	4.4620645897	0.4013784561	30	1.1105836032	0.9968764307
Nicotiana tabacum	MTD3263	net photosynthesis	7.9957618752	0.1786032627	35	1.267806435	0.9996987907
Pinus sylvestris	MTD3265	net photosynthesis	0.0017317061	5.8621026006	20	5.86234928	0.7806559498
Pinus sylvestris	MTD3266	net photosynthesis	0.007463175	5.2115271165	20	5.2117469411	0.9309105545
Picea abies	MTD3270	net photosynthesis	0.0030434347	4.2496862036	20	4.2498407288	0.9459387564
Gossypium hirsutum	MTD3271	net photosynthesis	4.4764823148	0.4472592885	36.279484	2.3550655188	0.9829899661
Geraea canescens	MTD3272	net photosynthesis	12.5105699163	0.3676317648	32.079346	2.4582718496	0.9633543152
Geraea canescens	MTD3273	net photosynthesis	36.7952798609	0.1012404982	39.705147	4.7713736098	0.9801492852
Flaveria bidentis	MTD3274	net photosynthesis	2.0797119449	0.9277773581	35.57356	1.1925269436	0.9849198188
Arabidopsis	MTD3275	net photosynthesis	15.84012124	1.14294645320641E-05	25	3.8476199847	0.9991090205
Porphyra perforata	MTD3276	net photosynthesis	0.5742732826	0.6379854308	25.02016	5.2642614135	0.8075135057
Koliella antarctica	MTD3277	gross photosynthesis	26.7574463599	0.3825485992	30	3.255294895	0.9945473417
Chlorella saccharophila	MTD3279	gross photosynthesis	10.9883084305	1.238297352	35	1.2568321988	0.9725012443
Chlorella sorokiniana	MTD3281	gross photosynthesis	0.9185023534	2.1113297288	40	2.1117476812	0.8765166874
Acer saccharum	MTD3291	net photosynthesis	4.1881840775	0.5879039609	24.932396	1.4815749576	0.9595769008
Acer saccharum	MTD3292	net photosynthesis	2.847613817	0.7830899289	19.840275	1.235965945	0.9838595353
Acer saccharum	MTD3293	net photosynthesis	2.0755479068	0.5104166326	20.041302	1.5565390954	0.977313437
Acer saccharum	MTD3294	net photosynthesis	2.7529876549	0.7096666304	19.932858	1.2982569276	0.9273270167
Acer saccharum	MTD3295	net photosynthesis	3.7934533858	0.5370370899	19.915215	1.3399541804	0.9897506176
Acer saccharum	MTD3296	net photosynthesis	5.0335671308	0.416223432	25.118753	1.4314428471	0.9679374698
Acer saccharum	MTD3297	net photosynthesis	3.7641627659	0.4396792482	20.123379	1.465587557	0.9828939942
Acer saccharum	MTD3298	net photosynthesis	3.2104057865	0.4719324944	20.114855	1.342001034	0.9797480401
Acer saccharum	MTD3299	net photosynthesis	2.1593621451	0.7964121016	20.303194	1.6518415349	0.9762990604
Acer saccharum	MTD3300	net photosynthesis	3.1252784846	0.5166251722	20.032183	1.3827368433	0.9511958435
Larrea divaricata	MTD3318	net photosynthesis	1.2523051574	0.4427243144	20.663136	0.9976558927	0.9992500727
Larrea divaricata	MTD3319	net photosynthesis	0.463786656	0.8059404853	27.050161	1.1142592172	0.9999953827
Larrea divaricata	MTD3320	net photosynthesis	0.2879064396	0.70739645	30.01216	1.1480115737	0.9998206205
Larrea divaricata	MTD3321	net photosynthesis	2.1244206168	4.19725178134003E-06	25.035208	6.7742423266	0.9513570821
Larrea divaricata	MTD3322	net photosynthesis	0.6475705639	0.2940845934	35.894276	2.9324045102	0.9231608343
Larrea divaricata	MTD3323	net photosynthesis	0.5261964906	0.3002256911	40.372482	2.5106571657	0.8984797302
Chondrus crispus	MTD3327	net photosynthesis	23.2214988397	0.6213849517	25.773067	1.7905651174	0.879478894
Gigartina stellata	MTD3328	net photosynthesis	15.5302258457	0.368873736	26.030497	2.1236781112	0.9449190499
Egeria densa	MTD3333	net photosynthesis	0.0758759928	0.9704928045	19.985662	2.354087563	0.7079055158
Hydrilla verticillata	MTD3334	net photosynthesis	9.07E-06	4.3828957379	24.106993	4.9693877874	0.9849624375
Threlkeldia diffusa	MTD3349	net photosynthesis	15.7094865558	1.2691415542	31.392473	1.2708848149	0.9987163152
Acacia tetragonophylla	MTD3350	net photosynthesis	22.8771448317	0.1483452235	39.0509	9.367320684	0.8974494463
Arthrocnemum bidens	MTD3351	net photosynthesis	13.2937161732	1.5670038867	30.315083	1.5776038695	0.9993690215
Arthrocnemum bidens	MTD3352	net photosynthesis	30.0043401721	0.3244905543	34.04381	2.3975863235	0.9960631115
Kochia planifolia	MTD3353	net photosynthesis	6.0643851481	1.4743751039	29.951057	1.4758810884	0.9972766466
Acacia craspedocarpa	MTD3356	net photosynthesis	4.0367629302	0.3448186452	37.56133	12.303258786	0.9988488643
Eucheuma isiforme	MTD3363	net photosynthesis	0.0031251273	2.2696874814	20.981674	4.1825760338	0.9317663747
Eucheuma isiforme	MTD3364	net photosynthesis	0.3854987201	0.4527757052	24.049	1.9418890819	0.9682318047
Eucheuma nudum	MTD3365	net photosynthesis	0.0304847442	1.5607832886	23.994951	6.2980567273	0.6797798945
Eucheuma acanthocladum	MTD3366	net photosynthesis	0.0074620834	2.0902457923	21.057571	4.4033852344	0.8941310049
Eucheuma gelidium	MTD3367	net photosynthesis	0.1015814449	1.2227484642	21.01353	2.7869557648	0.4746723812
Spinacia oleracea	MTD3373	net photosynthesis	115.5084430742	2.02980235813138E-16	20	11.2491406462	0.3608241598
Rosa hybrida	MTD3385	net photosynthesis	0.2156538359	0.3143142761	35.847538	2.9214952958	0.6278461473
Zostera marina	MTD3386	net photosynthesis	0.2561230236	0.3133954836	19.028605	1.0215611572	0.7549500118
Ruppia maritima	MTD3387	net photosynthesis	0.2845023604	0.2556121426	26.170866	2.8561332464	0.9085125911
Asterionella formosa	MTD3388	net photosynthesis	2.7808491911	0.6373432172	18.099426	8.1694899385	0.6374564935
Thalassiosira pseudonana	MTD3389	net photosynthesis	0.0838038236	1.3050736582	26.512836	29.9420811028	-0.9365209483
Skeletonema marinoi	MTD3390	net photosynthesis	1.6001555691	0.2933021989	25.630232	20.425710331	0.7577846569
Pseudo-nitzschia fraudulenta	MTD3391	net photosynthesis	0.0120877569	2.3052516283	19.560736	7.6506506079	0.4257984714
Emiliania Huxleyi	MTD3392	net photosynthesis	0.0004429152	4.2039950879	17.475496	5.1513433796	0.6361750973
Isochrysis galbana	MTD3393	net photosynthesis	1.8016445425	0.2200199078	21.922651	8.9085734677	0.7899371009
Isochrysis aff. Galbana	MTD3394	net photosynthesis	0.0466508082	1.5999971172	22.129528	4.6179925606	0.3283770451
Pavlova lutheri	MTD3395	net photosynthesis	0.2601418595	0.6597986554	26.506878	25.1254002124	0.4161715968
Lepidodinium chlorophorum	MTD3396	net photosynthesis	0.0096346156	1.806090495	26.25216	28.7791314294	-0.6991814741
Elodea canadensis	MTD3397	net photosynthesis	2.4876131543	1.0557473891	24.998959	1.5398435219	0.9830505631
Cladophora glomerata	MTD3398	net photosynthesis	1.2284810034	1.3296083039	19.970615	2.0419165644	0.9850282366
Spirogyra Link	MTD3399	net photosynthesis	2.0975847165	1.4679332332	19.907946	2.0976587533	0.9771745457
Chlorella vulgaris	MTD3403	net photosynthesis	18.4061572539	0.8721587121	14.354123	2.3556089217	0.9199471222
Chlorella vulgaris	MTD3404	net photosynthesis	1.1035280745	3.022E-06	5.025357	1.3158380958	0.3951612544
Isochrysis galbana	MTD3405	net photosynthesis	2.2208726455	0.650244766	24.643324	3.2163634037	0.6710697612
Synechococcus sp.	MTD3407	net photosynthesis	2.4508664936	0.9073222485	24.495283	3.3086446908	0.9323571246
Synechococcus sp.	MTD3408	net photosynthesis	1.4857703389	0.2297355291	29.94048	5.0754585946	0.7740255029
Aldrovanda vesiculosa	MTD3409	net photosynthesis	0.4658006453	2.2277042274	33.938515	2.2287242646	0.7355334495
Cymodocea nodosa	MTD3411	gross photosynthesis	3.3340004677	0.6117220474	30.995758	0.6159498993	0.9890373236
Posidonia oceanica	MTD3412	gross photosynthesis	1.1379830822	0.9785962885	35.763695	0.9821560188	0.995574873
Ipomoea batatas	MTD3416	net photosynthesis	1.100096574	0.8365632149	24.009418	1.5309863285	0.9121654014
Ipomoea batatas	MTD3417	net photosynthesis	0.6250523486	1.3777062109	25.186813	1.6041018481	0.9549494498
Ipomoea batatas	MTD3418	net photosynthesis	0.4161353124	1.5642856904	30.131868	1.6838867485	0.9600639942
Triticum durum	MTD3419	net photosynthesis	39.8870849646	3.2093692281	-0.9133797	3.210036008	0.5018893421
Triticum durum	MTD3420	net photosynthesis	3.881337109	2.8867044861	-2.8624825	3.2850766815	0.4683510813
Zea mays	MTD3421	net photosynthesis	14.2208375546	0.2563436937	31.640532	2.6171593661	0.9917001286
Zea mays	MTD3422	net photosynthesis	18.4755998831	0.1770437977	36.201603	4.0075674901	0.9814107871
Quercus ilex	MTD3425	net photosynthesis	2.3719872713	0.6543301386	21.035023	1.2985025048	0.5421615293
Dactylis glomerata	MTD3426	net photosynthesis	15.9990539313	1.1087289498	22.52628	1.8092690433	0.8780219226
Quercus myrsinaefolia	MTD3429	gross photosynthesis	4.8050068658	0.0576438532	25.1341	5.0565006325	0.5157910009
Quercus myrsinaefolia	MTD3430	gross photosynthesis	0.5616837128	0.8495431886	28.275862	1.3641737164	0.1888737799
Tidestromia oblongifolia	MTD3431	net photosynthesis	0.1544487236	0.6665790938	42.240345	1.2263988266	0.995017595
Atriplex glabriuscula	MTD3432	net photosynthesis	1.6693870995	0.0256378787	36.283455	5.5274625973	0.9641399072
Phaseolus vulgaris	MTD3433	net photosynthesis	6.7068606339	0.5876772837	22.978113	1.2249190576	0.9964177016
Phaseolus vulgaris	MTD3434	net photosynthesis	6.5355070581	0.7900409198	20.205984	1.0815968375	0.9883255294
Capsicum annuum	MTD3435	net photosynthesis	3.3825503182	1.096935601	35.658916	1.0971224027	0.9860588352
Capsicum annuum	MTD3436	net photosynthesis	5.5246539464	0.917414257	35.658916	0.9179232693	0.9829032916
Lycopersicon esculentum	MTD3437	net photosynthesis	6.414864334	0.6374607961	27.42973	1.9784170338	0.9897751683
Lycopersicon esculentum	MTD3438	net photosynthesis	3.283970011	1.4918228982	27.623526	1.5422033199	0.9988391254
Scrophularia desertorum	MTD3439	net photosynthesis	9.1852463646	0.8180577026	23.743332	1.1339884158	0.9917402522
Scrophularia desertorum	MTD3440	net photosynthesis	11.4488465072	0.5675009944	23.68933	1.0416245393	0.9970579801
Cardaria draba	MTD3441	net photosynthesis	9.7569807385	0.8848201358	24.031008	1.2105962961	0.9883166036
Cardaria draba	MTD3442	net photosynthesis	13.0904030575	0.719239359	23.79845	1.027287285	0.9729388853
Populus fremontii	MTD3443	net photosynthesis	10.6130547825	0.5148348186	26.48539	2.3576282488	0.9956564238
Populus fremontii	MTD3444	net photosynthesis	11.6726052063	0.5962896792	26.914745	0.9161798021	0.9978728653
Lemna minor	MTD3445	net photosynthesis	0.0909819498	1.1918912385	29.928253	4.2996578476	0.6238081133
Spirodela punctata	MTD3446	net photosynthesis	0.0439348456	1.4103931474	29.935268	4.1594068756	0.6933858448
Myriophyllum spicatum	MTD3447	net photosynthesis	0.0987535763	0.6340243933	35.122784	1.4324195863	0.9574562836
Vallisneria americana	MTD3448	net photosynthesis	0.0460618221	0.7590392116	30.947817	2.3348866718	0.9288931445
Myriophyllum salsugineum	MTD3449	net photosynthesis	24.9389468746	0.3848082217	35	26.6145914789	0.9548111248
Myriophyllum salsugineum	MTD3451	gross photosynthesis	9.9208136996	1.3061752526	30	1.3715721311	0.5856294901
Chromatium sp.	MTD3454	net photosynthesis	16.3187319684	0.6549148888	24.726946	2.2162209766	0.9200214162
Chromatium sp.	MTD3455	net photosynthesis	9.6525002137	0.5504636256	34.779987	4.4808757741	0.9188380405
Chrorobium sp.	MTD3456	net photosynthesis	7.6042865794	0.5924714602	34.69658	4.5521222231	0.9332765432
Chromatium strain D.	MTD3457	net photosynthesis	0.3044446155	1.4680837866	39.78014	1.4683721821	0.9775895535
Artemisia tridentata	MTD3458	net photosynthesis	1.4551413183	0.5318556553	25	2.0053187824	0.9882046846
Artemisia tridentata	MTD3459	net photosynthesis	2.0385949489	0.7816016839	20	1.1623574144	0.9919454295
Artemisia tridentata	MTD3460	net photosynthesis	1.5741644647	0.9948514161	20	1.3582924718	0.9635726688
Chamaebatiaria millefolium	MTD3461	net photosynthesis	2.7866602748	0.6152028857	25	0.958121947	0.999280199
Chamaebatiaria millefolium	MTD3462	net photosynthesis	1.6349165889	0.4299206422	20	1.3191202166	0.9876122338
Haplopappus apargioides	MTD3463	net photosynthesis	0.3367139572	1.5176746164	20	1.7815368643	0.9975907645
Haplopappus apargioides	MTD3464	net photosynthesis	1.0604736463	0.7286196358	20	1.2401072122	0.950885807
Haplopappus apargioides	MTD3465	net photosynthesis	0.9564010347	1.0135808594	15	1.4297322386	0.9835793467
Artemisia arbuscula	MTD3466	net photosynthesis	2.8805192496	0.3232128344	25	1.1102716469	0.9857384471
Artemisia arbuscula	MTD3467	net photosynthesis	1.7022586849	0.4114895365	20	1.2842920801	0.9919561473
Encelia virginensis	MTD3468	net photosynthesis	4.0417093685	0.5945259829	25	1.5877848996	0.9999254295
Encelia virginensis	MTD3469	net photosynthesis	3.6926150257	0.2567416788	25	2.0684350469	0.9999412528
Cylindrotheca closterium	MTD3470	net photosynthesis	68.9038623377	0.7238295522	29.874208	10.3582230703	0.4987547575
Cylindrotheca closterium	MTD3471	net photosynthesis	158.0954498502	0.4428750374	29.877651	7.379993693	0.9750227705
Zostera noltii	MTD3472	net photosynthesis	1.39102550079634E-20	20.5700385513	20	21.2394094824	0.9389565849
Zostera noltii	MTD3473	net photosynthesis	0.5324245427	0.013527293	23	3.5722310623	0.8854934284
Mastocarpus papillatus	MTD3474	net photosynthesis	0.0864858087	0.5598988483	29.946997	21.5484386794	0.8742951161
Mastocarpus papillatus	MTD3475	net photosynthesis	0.0280626863	1.3037248068	24.964664	1.7093698754	0.7346349245
Mastocarpus papillatus	MTD3476	net photosynthesis	0.1157303069	0.1731324492	24.964664	1.7141949124	0.7408790574
Cyanidium caldarium	MTD3480	net photosynthesis	0.6414069923	0.4883601012	48.960735	6.0931824945	0.9572891069
Cyanidium caldarium	MTD3481	net photosynthesis	0.0365650036	1.4993472131	38.21899	2.338081478	0.5728295743
Cyanidium caldarium	MTD3482	net photosynthesis	0.0705687635	1.086046438	48.10994	2.4580895432	0.9848902997
Cyanidium caldarium	MTD3483	net photosynthesis	0.0075736951	1.9244553533	31.68809	3.6824628954	0.7746006642
Desmarestia anceps	MTD3484	net photosynthesis	6.78152167197014E-06	0.345774254	15.944232	1.2119260128	0.9981518584
Leptosarca simplex	MTD3486	net photosynthesis	0.710396738	0.5699001337	15.87242	5.9406666968	0.9984668296
Phyllogigas grandifolius	MTD3488	net photosynthesis	3.12184890249388E-07	0.1782549681	14.82968	2.0105147029	0.9996475286
Ascoseira mirabilis	MTD3490	net photosynthesis	2.6541799630248E-11	8.62562175245667E-05	1.4018692	2.8649254998	0.9960733343
Potamogeton pectinatus	MTD3492	gross photosynthesis	35.7113169232	0.4027650292	32.77087	0.914020942	0.9915383546
Potamogeton pectinatus	MTD3493	net photosynthesis	42.1191864573	0.0505948842	26.110125	1.9628320127	0.9902427771
Potamogeton pectinatus	MTD3495	gross photosynthesis	34.9010044536	0.1543613381	33.084045	15.956632339	0.9817848567
Potamogeton pectinatus	MTD3496	net photosynthesis	34.2416158452	2.32938582541815E-05	12.01344	3.3896780729	0.9814141321
Potamogeton pectinatus	MTD3498	gross photosynthesis	27.2201865849	0.235666559	32.726147	2.8830558408	0.9938439811
Potamogeton pectinatus	MTD3499	net photosynthesis	26.2858418019	0.0729784937	32.75034	17.6841744909	0.993578085
Potamogeton pectinatus	MTD3501	gross photosynthesis	18.9883881018	0.30701507	32.922504	1.0531843884	0.9935040095
Potamogeton pectinatus	MTD3502	net photosynthesis	21.1374951231	0.0781290856	26.169691	2.3654213252	0.9993250865
Potamogeton perfoliatus	MTD3504	gross photosynthesis	36.4139959369	0.2178055586	32.89007	8.8382348229	0.983855843
Potamogeton perfoliatus	MTD3505	net photosynthesis	6.14456506324252E-26	0.0041462834	11.79078	1.027612952	0.9874270622
Potamogeton perfoliatus	MTD3507	gross photosynthesis	40.571959817	0.2075305015	33.051815	7.9782751403	0.9727125688
Potamogeton perfoliatus	MTD3508	net photosynthesis	1.33632227476491E-25	1.37418462857473E-05	6.187212	1.7369769111	0.9781648888
Potamogeton perfoliatus	MTD3510	gross photosynthesis	30.2967880244	0.2296325304	32.685513	6.6280424586	0.9452135567
Potamogeton perfoliatus	MTD3511	net photosynthesis	5.32481119916304E-15	0.0127144621	26.23675	2.9326460884	0.9642870452
Potamogeton perfoliatus	MTD3513	gross photosynthesis	25.9216948454	0.275477128	32.981052	4.8990133512	0.8644374179
Potamogeton perfoliatus	MTD3514	net photosynthesis	3.08197402739368E-05	0.1136129279	32.96617	15.1454276353	0.814477603
Callitriche obtusangula	MTD3516	gross photosynthesis	231.3460847229	0.006334647	25.828045	5.9932573434	0.897932817
Callitriche obtusangula	MTD3517	net photosynthesis	4.40140539741381E-29	0.0266239809	33.14631	19.5598625226	0.9847298839
Callitriche obtusangula	MTD3519	gross photosynthesis	72.4068985506	0.1601716865	32.796284	4.4166713703	0.993950729
Callitriche obtusangula	MTD3522	gross photosynthesis	40.8090653018	0.2340175436	32.925407	3.1345616218	0.9738598028
Callitriche obtusangula	MTD3523	net photosynthesis	37.6015605792	0.0609911002	32.867134	18.6093490437	0.9289779561
Callitriche obtusangula	MTD3525	gross photosynthesis	41.0172678413	0.2810728176	26.223663	1.6200512587	0.9533086978
Callitriche obtusangula	MTD3526	net photosynthesis	40.9093939007	0.0889823768	26.218235	3.4223284574	0.9924579737
Callitriche obtusangula	MTD3528	gross photosynthesis	78.0815751468	0.1412757541	32.517483	4.6140058548	0.9282823052
Acanthophora spicifera	MTD3550	net photosynthesis	17.9942988991	1.6268090559	30.088505	4.3256401125	0.8228121472
Gracilaria verrucosa	MTD3551	net photosynthesis	146.3646415955	1.0487367666	30.007614	3.3420856523	0.9066019738
Bostrychia binderi	MTD3552	net photosynthesis	5.88781197139518E-15	0.984452719	35.82272	7.7377132931	0.9996286106
Cladophora repens	MTD3553	net photosynthesis	4.4347431031	1.4191487753	36.143887	2.956152163	0.9628847003
Catenella repens	MTD3558	net photosynthesis	0.0009110416	5.1436757815	24.162521	5.7640430439	0.3307977564
Spyridia filamentosa	MTD3559	net photosynthesis	2.37470237891688E-85	1.9619601505	36.012142	1.9639939582	0.9660348508
Gracilaria verrucosa	MTD3560	net photosynthesis	2.15071833120138E-122	0.6683619775	30.123869	3.0816979136	0.9977687966
Bostrychia binderi	MTD3561	net photosynthesis	2.4852414189	1.6689876208	30.051064	2.9954512142	0.8873150435
Chlorella vulgaris	MTD3566	net photosynthesis	1.079841677	1.5241419616	28	1.5241875777	0.9013438669
Chlorella pyrenoidosa	MTD3567	net photosynthesis	1.2280001691	0.8357575854	28	0.8365707257	0.9979731651
Hormidium flaccidum	MTD3568	net photosynthesis	0.7945575666	0.8903393644	28	0.8908187571	0.9959044415
Fontinalis antipyretica	MTD3590	gross photosynthesis	204.1748186836	2.1825298942	27	2.1827133569	0.9351173755
Eucalyptus marginata	MTD3592	net photosynthesis	0.0017981886	0.3459080645	22.5	1.4868814629	-0.2956440865
Acacia craspedocarpa	MTD3594	net photosynthesis	0.0001319969	0.3971924553	34.3	4.1934056999	0.9996112371
Rhagodia baccata	MTD3596	net photosynthesis	1.42892262192008E-05	0.8059565768	35.9	1.6600365023	-0.0918661096
Mougeotia	MTD3612	net photosynthesis	8.0608708219	0.4284487479	25	3.8666977448	0.9295509637
Lactuca sativa	MTD3617	net photosynthesis	99.1260294428	0.0065787699	30.899866	1.5464613502	0.0426940127
Lactuca sativa	MTD3618	net photosynthesis	9.56095297935893E-12	13.6327620625	23.930574	13.633737353	0.0562433378
Glycine max	MTD3625	net photosynthesis	127.2440216134	0.0004423912	16.742735	0.0058038583	0.0003635371
Quercus ilex	MTD3680	net photosynthesis	5.3013613889	0.1286026581	33.02872	29.6408192924	0.3802962604
Phillyrea latifolia	MTD3681	net photosynthesis	0.263120666	1.4049920483	25.596012	1.8558526416	0.6241322616
Myrtus communis	MTD3682	net photosynthesis	0.220347142	1.1844723032	25.391645	1.7291990592	0.2332821477
Arbutus unedo	MTD3683	net photosynthesis	0.1557655393	1.3980088795	28.673601	2.2523940866	0.501998232
Cistus incanus	MTD3684	net photosynthesis	0.0026891474	3.1277283363	22.650131	3.7826795301	0.4687646691
Phaeodactylum tricornutum	MTD3693	net photosynthesis	0.006369972	4.076408464	10	4.3617283389	0.9551852633
Phaeodactylum tricornutum	MTD3694	net photosynthesis	0.2410827294	0.0411306209	20	3.9914321414	0.9019982835
Phaeodactylum tricornutum	MTD3695	net photosynthesis	0.1337401704	0.765890949	20	3.4017114955	0.9074225161
Phaeodactylum tricornutum	MTD3696	net photosynthesis	0.1957321432	0.6902603778	25	4.1387363223	0.994332453
Phaeodactylum tricornutum	MTD3697	net photosynthesis	0.2208174239	0.6120595575	25	5.3163930572	0.9916212674
Phaeodactylum tricornutum	MTD3698	net photosynthesis	0.1315876255	0.7474632564	20.200129	4.4601131706	0.9468028677
Phaeodactylum tricornutum	MTD3699	net photosynthesis	0.2395831141	0.6032906424	26.266575	6.3766919667	0.9365893878
Phaeodactylum tricornutum	MTD3700	net photosynthesis	0.2320078353	0.5149188929	25.116375	5.533257485	0.9930762615
Phaeodactylum tricornutum	MTD3701	net photosynthesis	0.0687718761	0.768458545	30.237398	3.2377636853	0.993859919
Phaeodactylum tricornutum	MTD3702	net photosynthesis	1.0342131175	0.7506558847	20.53042	4.6557524449	0.962891353
Phaeodactylum tricornutum	MTD3703	net photosynthesis	1.3263812551	0.6081141327	24.056162	5.1615988954	0.8540447355
Phaeodactylum tricornutum	MTD3704	net photosynthesis	1.1080975772	0.5191142894	25.304213	5.6338007359	0.9933524321
Phaeodactylum tricornutum	MTD3705	net photosynthesis	0.2625272705	0.766859967	30.296412	3.4197168295	0.995820684
Atriplex lentiformis	MTD3708	net photosynthesis	0.2881167998	0.7739828535	32	1.3246102817	0.994831336
Atriplex lentiformis	MTD3709	net photosynthesis	0.3036736668	0.7352782562	30	1.3954675982	0.984752469
Atriplex lentiformis	MTD3710	net photosynthesis	0.1724876097	0.7128218475	38	1.2434162175	0.9951384479
Atriplex lentiformis	MTD3711	net photosynthesis	0.059979784	0.7499491588	40	1.2179320541	0.9978940469
Zostera marina	MTD3722	net photosynthesis	4.3132193136	0.3199653671	25	26.9028097755	0.953452377
Kallymenia antarctica	MTD3724	net photosynthesis	5.1517336145	1.3096266388	15	1.7698406886	0.6170446204
Kallymenia antarctica	MTD3725	net photosynthesis	4.8121360693	1.0324283389	15	1.9789243513	0.9570386619
Ballia callitricha	MTD3726	net photosynthesis	15.0118869305	0.2955937435	15	4.086835811	0.9678384249
Ballia callitricha	MTD3727	net photosynthesis	0.3116318357	0.4800002395	10	1.3140169218	0.9979579669
Gymnogongrus antarcticus	MTD3728	net photosynthesis	36.0359952256	0.7092691604	25	0.7106701469	0.9761852328
Gymnogongrus antarcticus	MTD3729	net photosynthesis	20.8522513639	0.9369287514	20	1.1390142932	0.9996894674
Gymnogongrus antarcticus	MTD3730	net photosynthesis	15.4860878684	1.126326317	15	1.3170097982	0.9752531238
Phyllophora ahnfeltioides	MTD3731	net photosynthesis	5.2003176008	0.3285261319	20	3.9665810989	0.9429850082
Phyllophora ahnfeltioides	MTD3732	net photosynthesis	5.7979902089	0.4838336079	20	2.0902871973	0.9685921623
Phyllophora ahnfeltioides	MTD3733	net photosynthesis	6.6756223981	0.365028982	20	3.7256108586	0.995892196
Lolium perenne	MTD3744	net photosynthesis	1.3589792939	1.1908257911	19	1.629754056	0.9927476167
Lolium perenne	MTD3745	net photosynthesis	4.0364336911	0.3124023728	23	1.2534330622	0.9732703824
Caulerpa prolifera	MTD3750	net photosynthesis	0.054629372	0.5920256227	30	0.9272430766	0.9497510726
Caulerpa prolifera	MTD3751	net photosynthesis	3.2921E-05	5.2051661751	20	5.630680776	0.5071283764
Ceratophyllum demersum	MTD3752	net photosynthesis	3.3102892166	2.28023888497705E-05	5	0.9470995378	0.455656075
Ceratophyllum demersum	MTD3753	net photosynthesis	3.7110559865	0.4315414675	25	1.1550469846	0.9907421017
Spinacia oleracea	MTD3756	net photosynthesis	3.795621619	0.5543355901	25	5.4497805929	0.9032903179
Spinacia oleracea	MTD3757	net photosynthesis	5.7753403515	0.6422492539	30	0.9644264696	0.9680417037
Encelia californica	MTD3759	net photosynthesis	0.2922351462	0.7826638184	30	1.6874446291	0.9488786475
Encelia farinosa	MTD3760	net photosynthesis	2.4085117234	0.194737349	26.5	1.4745091013	0.9930355549
Encelia farinosa	MTD3761	net photosynthesis	0.8267026332	0.6469129504	25	1.1512191085	0.9998318342
Encelia farinosa	MTD3762	net photosynthesis	2.3913009718	0.0656077182	29.5	2.892466716	0.9434893642
Encelia farinosa	MTD3763	net photosynthesis	0.3857921989	0.8364549361	28	1.3143073069	0.9820455052
Heuchera americana	MTD3764	net photosynthesis	0.0011252773	3.1392161411	40	3.1394434607	0.8135896139
Heuchera americana	MTD3765	net photosynthesis	0.0451281275	1.946822327	21	2.7046398423	0.6798605212
Geraea canescens	MTD3766	net photosynthesis	23.7372399491	0.3770267648	30	2.2954715346	0.953283053
Geraea canescens	MTD3767	net photosynthesis	15.5705203309	0.4260443976	36.5	2.0766881669	0.9648630453
Albutilon theophrasti	MTD3768	net photosynthesis	13.2884298935	0.2701252717	24	0.8372951343	0.6612690861
Albutilon theophrasti	MTD3769	net photosynthesis	4.0464244786	1.2658261564	24	1.3653121774	0.9742328
Albutilon theophrasti	MTD3770	net photosynthesis	4.0397106822	0.7879448992	28	1.1899992575	0.8982766006
Albutilon theophrasti	MTD3771	net photosynthesis	1.3808140038	1.308015896	32	1.4751650823	0.9958231143
Albutilon theophrasti	MTD3772	net photosynthesis	11.2792545986	0.6265467899	24	0.9218641348	0.7845324838
Albutilon theophrasti	MTD3773	net photosynthesis	2.4472911784	1.5370771587	24	1.6867524691	0.9452897184
Albutilon theophrasti	MTD3774	net photosynthesis	3.8946275007	0.8401720617	28	1.3114314224	0.8846451246
Albutilon theophrasti	MTD3775	net photosynthesis	2.0082840978	1.116941129	32	1.3107051786	0.993347525
Atriplex hymenelytra	MTD3776	net photosynthesis	0.8157586015	1.1300944049	26	1.2996056247	0.9721026109
Atriplex hymenelytra	MTD3777	net photosynthesis	0.2223723836	0.7467385741	34	1.5537643512	0.9931976982
Heliotropium curassavicum	MTD3778	net photosynthesis	0.1674582275	0.7497004188	36	1.3402595912	0.9956414389
Heliotropium curassavicum	MTD3779	net photosynthesis	1.6382324445	0.0933014331	31	2.6075057614	0.9983724413
Heliotropium curassavicum	MTD3780	net photosynthesis	0.121383557	0.8598627619	36	1.4317332679	0.9999604139
Heliotropium curassavicum	MTD3781	net photosynthesis	1.115877118	0.323627154	26	1.1343093844	0.995585256
Heliotropium curassavicum	MTD3782	net photosynthesis	0.2443246071	0.9954353482	40	1.0131714149	0.9976508893
Heliotropium curassavicum	MTD3783	net photosynthesis	1.3861212001	0.2648412308	36	1.9934580628	0.9984050952
Quercus macrocarpa	MTD3784	net photosynthesis	3033.138515758	0.0717616292	32.5	5.9205063942	0.9760522935
Quercus macrocarpa	MTD3785	net photosynthesis	3.10193557437528E-54	0.0001050915	20	4.313212689	0.9597154258
Aplectrum hyemale	MTD3786	net photosynthesis	17.4560327372	0.7288592235	25	1.619446816	0.9701596091
Aplectrum hyemale	MTD3787	net photosynthesis	31.5623443677	0.4942311574	20	2.0268967017	0.9832561062
Aplectrum hyemale	MTD3788	net photosynthesis	68.4365578062	0.8243073463	15	1.0889458178	0.93246055
Aplectrum hyemale	MTD3789	net photosynthesis	55.6233525295	0.719475039	15	1.1013373641	0.9814705086
Aplectrum hyemale	MTD3790	net photosynthesis	0.3265379359	1.3937968893	20	1.8312137001	0.9704565523
Synechocystis sp.	MTD3791	net photosynthesis	15.3653776351	0.6119930854	42	3.1216900886	0.9943825016
Synechocystis sp.	MTD3792	net photosynthesis	41.3136980752	0.275060258	46	8.4248208663	0.9292274169
Plantago major	MTD3795	net photosynthesis	6.1584412119	0.9028812456	20	1.1828621798	0.9981864168
Plantago major	MTD3796	net photosynthesis	1.2308770892	1.6438691765	20	1.8617830593	0.9980131084
Plantago major	MTD3797	net photosynthesis	0.7800278268	1.5561696281	20	1.7874565574	0.9918500318
Plantago major	MTD3798	net photosynthesis	6.5423067575	0.8036736232	27	1.0578734554	0.9998513037
Plantago major	MTD3799	net photosynthesis	2.2591258841	1.2460854947	27	1.3875549239	0.9999779339
Plantago major	MTD3800	net photosynthesis	1.766379734	1.207660789	34	1.2973405177	0.9991576734
Plantago major	MTD3801	net photosynthesis	5.4441135397	0.830895339	27	1.1822710865	0.9875799771
Plantago major	MTD3802	net photosynthesis	2.1256389805	1.1631404861	34	1.1866283177	0.9929879009
Plantago major	MTD3803	net photosynthesis	1.8939449001	1.0078438376	34	1.0083117517	0.9964084506
Plantago lanceolata	MTD3804	net photosynthesis	8.5254371368	1.0270609702	13	1.261285775	0.9902850958
Plantago lanceolata	MTD3805	net photosynthesis	1.773535961	1.7813189362	20	1.9168727075	0.998097382
Plantago lanceolata	MTD3806	net photosynthesis	2.1266019579	0.8831681632	20	1.3722320072	0.993990893
Plantago lanceolata	MTD3807	net photosynthesis	5.7863779055	1.5127487979	27	1.5623909613	0.9994154979
Plantago lanceolata	MTD3808	net photosynthesis	2.4376056899	1.2884688476	34	1.2890143279	0.9852096389
Plantago lanceolata	MTD3809	net photosynthesis	1.9616579156	1.1512379679	27	1.2828881366	0.9635220548
Plantago lanceolata	MTD3810	net photosynthesis	6.4165430176	1.2336506029	27	1.2818098488	0.9912808337
Plantago lanceolata	MTD3811	net photosynthesis	5.9230913002	0.4468334031	34	8.5279972817	0.9999448024
Plantago lanceolata	MTD3812	net photosynthesis	3.144223587	0.7357627583	34	1.0658829763	0.986347971
Plantago euryphylla	MTD3813	net photosynthesis	1.2618685187	2.1444186775	13	2.313348751	0.6785690673
Plantago euryphylla	MTD3814	net photosynthesis	4.1336687676	1.1114058887	20	1.2897687481	0.9845707802
Plantago euryphylla	MTD3815	net photosynthesis	2.5375593511	0.9461784592	13	1.3644359792	0.9933131615
Plantago euryphylla	MTD3816	net photosynthesis	0.0009504969	10.1599626994	13	10.2352770103	0.8450781162
Plantago euryphylla	MTD3817	net photosynthesis	3.5311868727	1.1816234923	27	1.261035646	0.9786791515
Plantago euryphylla	MTD3818	net photosynthesis	1.3958680759	1.8698689636	13	2.0481148175	0.9604784598
Plantago euryphylla	MTD3819	net photosynthesis	0.5192442501	3.3722753773	20	3.3798666982	0.8320751357
Plantago euryphylla	MTD3820	net photosynthesis	4.2374353222	0.9173781628	27	1.0634367171	0.983381098
Plantago euryphylla	MTD3821	net photosynthesis	2.442680788	1.2284312888	20	1.4600738226	0.8662670974
Hordeum vulgare	MTD3822	net photosynthesis	20.3367893623	0.3154258464	25	2.1478987028	0.9971315408
Brassica rapa	MTD3823	net photosynthesis	16.0612844608	0.4689049147	25	1.9857736756	0.989981285
Vicia faba	MTD3824	net photosynthesis	13.0219720755	0.3841850901	25	1.8108531477	0.9985028838
Chenopodium album	MTD3825	net photosynthesis	9.1396956763	0.6219125596	30	1.4751520872	0.9958543456
Helianthus annuus	MTD3826	net photosynthesis	3.9876363365	0.9729855905	25	1.7058193982	0.9992592638
Lycopersicon esculentum	MTD3827	net photosynthesis	2.2115474471	0.8284048206	30	1.7445778929	0.9973079573
Glycine max	MTD3828	net photosynthesis	6.6473582413	0.5125981569	25	2.2232814485	0.9999119584
Abutilon theophrasti	MTD3829	net photosynthesis	2.8713960084	0.8701796525	30	1.5158270672	0.9987919685
Hordeum vulgare	MTD3830	net photosynthesis	2.6702776074	1.2489611126	30	1.3734892593	0.9966426798
Brassica rapa	MTD3831	net photosynthesis	6.8708371321	0.4928055991	30	3.0271855996	0.998292109
Vicia faba	MTD3832	net photosynthesis	2.8544088075	0.8670007246	30	1.5455200054	0.9965763774
Chenopodium album	MTD3833	net photosynthesis	7.8332544914	0.5091545864	25	1.2668217033	0.9957812343
Helianthus annuus	MTD3834	net photosynthesis	3.3520436272	0.8808561562	30	1.7970719456	0.9992828633
Lycopersicon esculentum	MTD3835	net photosynthesis	2.5663257908	0.8141344927	30	1.4074499664	0.9944259225
Glycine max	MTD3836	net photosynthesis	2.234246125	0.8318990889	30	1.6386449765	0.999917068
Abutilon theophrasti	MTD3837	net photosynthesis	1.5810231849	1.193338859	35	1.3405939593	0.9938678136
Atriplex vesicaria	MTD3838	net photosynthesis	6.6192602606	1.1105850491	22.5	1.3311968514	0.9473093427
Atriplex vesicaria	MTD3839	net photosynthesis	12.855300692	0.1811410848	22	4.1248988587	0.5710911607
Atriplex confertifolia	MTD3840	net photosynthesis	10.4626793537	0.8698328336	34.5	0.870497257	0.9260958432
Atriplex confertifolia	MTD3841	net photosynthesis	7.4158314017	0.7836538291	21.5	1.2114976712	0.9518324394
Fragaria vesca	MTD3842	net photosynthesis	0.1442089737	2.4094027168	20	2.7857492662	0.9988395036
Fragaria vesca	MTD3843	net photosynthesis	4.0303502929	0.5797149544	20	1.2291340782	0.9879376331
Fragaria vesca	MTD3844	net photosynthesis	2.6848394816	1.1546050159	20	1.3790855752	0.982422466
Fragaria vesca	MTD3845	net photosynthesis	1.4757819274	1.2613441796	25	1.3525707945	0.9982388996
Fragaria vesca	MTD3846	net photosynthesis	1.183834519	0.8240579017	25	1.3674737763	0.9939176481
Fragaria vesca	MTD3847	net photosynthesis	2.3692540216	1.055187106	20	1.311721817	0.9938287234
Fragaria vesca	MTD3848	net photosynthesis	2.1315647531	0.6706436911	25	0.9999926353	0.982791187
Mucuna pruriens	MTD3849	net photosynthesis	1.4641534658	0.3180078115	30	1.5776387648	0.9964364014
Mucuna pruriens	MTD3850	net photosynthesis	9.15753771	0.1449255735	40	4.4633394952	0.928033174
Helianthus annuus	MTD3851	net photosynthesis	3.888236183	0.8722326356	35	1.0363464122	0.9895845917
Helianthus annuus	MTD3852	net photosynthesis	3.6966565951	0.7476710648	25	1.1799684266	0.9969276625
Brassica napus	MTD3853	net photosynthesis	2.6227964083	1.0918687684	35	1.0999962999	0.9929853407
Brassica napus	MTD3854	net photosynthesis	4.2541207452	1.0197188331	21	1.300773402	0.9881955069
Erigeron annuus	MTD3855	net photosynthesis	11.6332014349	0.3116141935	15	1.5129205171	0.9306758656
Erigeron annuus	MTD3856	net photosynthesis	3.2039908606	1.2300998146	20	1.4571433152	0.9836549661
Erigeron annuus	MTD3857	net photosynthesis	5.0004957934	0.4263587343	25	1.4599046174	0.9949717673
Capsella bursa-pastoris	MTD3858	net photosynthesis	11.7904048573	0.74784452	15	1.1612998476	0.98822796
Capsella bursa-pastoris	MTD3859	net photosynthesis	1.4896006813	0.9473674015	25	1.4721784046	0.9933626656
Capsella bursa-pastoris	MTD3860	net photosynthesis	3.5744428849	0.9071899003	25	1.1433310563	0.9844927972
Erigeron canadensis	MTD3861	net photosynthesis	3.8511570584	0.6756112265	15	2.7906134708	0.9796848518
Erigeron canadensis	MTD3862	net photosynthesis	3.947112027	0.6489925966	25	1.06818001	0.9548246876
Erigeron canadensis	MTD3863	net photosynthesis	9.2343559712	0.5019228173	25	0.7771185557	0.9108497376
Erigeron canadensis	MTD3864	net photosynthesis	11.7582381398	0.1976970188	25	1.97604813	0.9906933106
Lactuca scariola	MTD3865	net photosynthesis	4.5358777337	0.7608195037	20	1.4703200859	0.9644740773
Lactuca scariola	MTD3866	net photosynthesis	2.1522796968	1.096592329	25	1.3537740839	0.9993209885
Lactuca scariola	MTD3867	net photosynthesis	10.3200835825	0.1620039168	30	1.3998006588	0.9974674929
Lactuca scariola	MTD3868	net photosynthesis	9.6142151775	0.1697621693	25	27.2499062796	0.9916610567
Triticum aestivum (cv. Avalon)	MTD3869	net photosynthesis	6.4728753923	0.2933386569	15	2.7504898997	0.9964869525
Triticum aestivum (cv. Avalon)	MTD3870	net photosynthesis	11.8576439726	0.5869573583	20	0.8243506187	0.9985409474
Triticum aestivum (cv. Highbury)	MTD3871	net photosynthesis	9.1160016	0.245279726	25	0.7801690005	0.9845027166
Triticum aestivum (cv. Highbury)	MTD3872	net photosynthesis	9.5935085793	0.9199137314	20	1.1135245508	0.9914970485
Triticum aestivum	MTD3873	net photosynthesis	5.065497068	0.9429670793	20	1.4174244358	0.9849991662
Triticum aestivum	MTD3874	net photosynthesis	3.026963446	0.6782733585	30	1.3039190589	0.9810709482
Triticum aestivum	MTD3875	net photosynthesis	1.719731903	0.9820231751	35	1.0595788398	0.9851827659
Phaseolus vulgaris	MTD3876	net photosynthesis	4.268575928	0.3699456029	30	1.4545028119	0.9690267713
Phaseolus vulgaris	MTD3877	net photosynthesis	3.0683299922	0.3057508767	30	1.5556495684	0.8227597456
Phaseolus vulgaris	MTD3878	net photosynthesis	3.4547226236	0.548841121	29.5	1.2950459299	0.9018219234
Phaseolus vulgaris	MTD3879	net photosynthesis	2.737067399	0.6311972224	25	1.1828321185	0.9793687499
Phaseolus vulgaris	MTD3880	net photosynthesis	1.2493759579	0.9647399891	27	1.44063556	0.9790185015
Phaseolus vulgaris	MTD3881	net photosynthesis	2.2786988586	0.6715623813	22.5	1.2122516366	0.9027451186
Phaseolus vulgaris	MTD3882	net photosynthesis	2.385952161	0.8206280375	27.5	1.2745280488	0.9788558359
Phaseolus vulgaris	MTD3883	net photosynthesis	3.9009814054	0.6637464026	25	0.9724692574	0.8621465535
Hordeum vulgare	MTD3884	net photosynthesis	2.4000697461	1.0803921211	30	1.2584810116	0.9990263102
Hordeum vulgare	MTD3885	net photosynthesis	3.8086098051	0.6839355209	25	1.7268716316	0.9999472152
Hordeum vulgare	MTD3886	net photosynthesis	4.503594319	0.5428030918	25	1.902577849	0.9819254026
Hordeum vulgare	MTD3887	net photosynthesis	4.6182185473	0.5826225959	20	1.5956997251	0.9719107975
Muhlenbergia montana	MTD3888	net photosynthesis	2.9218099832	0.8938785057	36.5	0.9986655917	0.9955172194
Muhlenbergia montana	MTD3889	net photosynthesis	2.5873546363	0.882985967	38	1.0214057283	0.9894288486
Muhlenbergia montana	MTD3890	net photosynthesis	2.4943171418	0.9023448293	26.5	1.2087311158	0.9987292576
Spinacia oleracea	MTD3896	net photosynthesis	7.0834918544	0.3029515273	27	1.5151229989	0.9878911084
Spinacia oleracea	MTD3897	net photosynthesis	9.0723120242	0.3234464889	24	1.3335834505	0.9973240198
Spinacia oleracea	MTD3898	net photosynthesis	9.9404517518	0.2789683972	24	1.2981528183	0.9862653976
Spinacia oleracea	MTD3899	net photosynthesis	11.2260054017	0.2426270334	21	1.212151521	0.9966034436
Spinacia oleracea	MTD3900	net photosynthesis	11.9105919147	0.1053960794	24	2.0767775336	0.9566672768
Spinacia oleracea	MTD3901	net photosynthesis	7.7478961322	0.3072481703	36	1.4134390529	0.9903111409
Spinacia oleracea	MTD3902	net photosynthesis	10.7339447935	0.3097012359	33	2.0595493882	0.997186085
Spinacia oleracea	MTD3903	net photosynthesis	12.1582240907	0.2761934839	33	2.3666790607	0.9988211571
Spinacia oleracea	MTD3904	net photosynthesis	12.5926248359	0.2651143741	33	2.0858018288	0.9950800632
Spinacia oleracea	MTD3905	net photosynthesis	12.3050366893	0.2749092137	33	2.0682434926	0.9944023949
Chrysanthemum morifolium	MTD3906	net photosynthesis	3.504360513	0.5827034889	24	1.5979272833	0.86140672
Chrysanthemum morifolium	MTD3907	net photosynthesis	0.344246955	6.43684202492759E-05	24	7.7030168602	0.8133926184
Chrysanthemum morifolium	MTD3908	net photosynthesis	3.3604977487	1.0057290404	22	1.4507007725	0.9187680913
Chrysanthemum morifolium	MTD3909	net photosynthesis	11.9339786728	0.2901354871	24	1.2824809183	0.9323131351
Carex aquatilis (muskeg)	MTD3910	net photosynthesis	6.4511229272	0.7511121224	20	1.0995831426	0.9637538435
Carex aquatilis (muskeg)	MTD3911	net photosynthesis	2.8129369549	0.8769387134	25	1.265336755	0.9681422066
Carex aquatilis (hot spring)	MTD3912	net photosynthesis	1.5959061137	1.9442894587	20	2.0821151603	0.9915062372
Carex aquatilis (hot spring)	MTD3913	net photosynthesis	2.6716535261	1.2162619716	20	1.3966159867	0.9690744226
Carex aquatilis (alpine)	MTD3914	net photosynthesis	4.0942924271	0.6049946749	25	1.1542500952	0.9045335658
Carex aquatilis (alpine)	MTD3915	net photosynthesis	3.5012938244	1.2280334242	20	1.3039170454	0.898668333
Carex aquatilis (subalpine)	MTD3916	net photosynthesis	3.3846696487	0.7745648908	25	1.3563850959	0.990360401
Carex aquatilis (subalpine)	MTD3917	net photosynthesis	2.3795908218	0.6633986804	25	1.1943125736	0.9883417389
Carex aquatilis (muskeg)	MTD3918	net photosynthesis	8.3264008735	0.7747470683	25	0.9869021726	0.9737417054
Carex aquatilis (muskeg)	MTD3919	net photosynthesis	5.6127813416	0.5006948255	30	1.4611835161	0.9432874469
Carex aquatilis (hot spring)	MTD3920	net photosynthesis	6.3386379786	0.6016429956	25	1.1162970676	0.9431784332
Carex aquatilis (hot spring)	MTD3921	net photosynthesis	4.5061319831	0.9212969729	25	1.1393884346	0.9962055016
Carex aquatilis (alpine)	MTD3922	net photosynthesis	7.8272055458	0.3665562315	25	1.1736191365	0.9987891403
Carex aquatilis (alpine)	MTD3923	net photosynthesis	7.8210617328	0.2381848928	25	1.2944852816	0.9876914209
Carex aquatilis (subalpine)	MTD3924	net photosynthesis	5.3477602741	0.6784670244	25	1.1682126162	0.9949260551
Carex aquatilis (subalpine)	MTD3925	net photosynthesis	3.4681842187	0.5268941134	30	1.6742571894	0.9746452318
Asparagopsis taxiformis	MTD3926	net photosynthesis	0.0015718056	2.0620598978	25	2.1165473463	0.9956273773
Asparagopsis taxiformis	MTD3927	net photosynthesis	0.1116448993	0.1277366999	25	2.6818278996	0.9680784265
Asparagopsis taxiformis	MTD3928	net photosynthesis	0.0084515956	2.4066014783	30	2.4068158526	0.9165523167
Asparagopsis taxiformis	MTD3929	net photosynthesis	0.0263855285	1.9215311796	25	2.1021703638	0.9935131815
Scenedesmus acutus	MTD3934	gross photosynthesis	0.5556627137	0.3170022459	21	1.1973621143	0.8015074917
Scenedesmus acutus	MTD3935	gross photosynthesis	0.5539304273	1.570079226	37.5	1.5703756103	0.9512712475
Scenedesmus acutus	MTD3936	gross photosynthesis	0.2318549292	1.916900681	23.5	1.9449587424	0.885456077
Microcystis aeruginosa	MTD3937	gross photosynthesis	0.0891411496	4.0970851742	12.5	4.1300674185	0.7820189032
Microcystis aeruginosa	MTD3938	gross photosynthesis	0.3136012532	2.1234392583	36.5	2.1235051233	0.9509802067
Ledum groenlandicum	MTD3944	net photosynthesis	3.5886325509	3.60873811815991E-06	15	2.0358959276	0.9914073177
Ledum groenlandicum	MTD3945	net photosynthesis	1.5340833403	0.5250154638	25	1.0238387412	0.997577328
Ledum groenlandicum	MTD3946	net photosynthesis	1.7045129861	0.2090780339	25	1.7102689595	0.9989078673
Ledum groenlandicum	MTD3947	net photosynthesis	2.7380461473	0.1883231357	20	1.8111978262	0.9981929464
Ledum groenlandicum	MTD3948	net photosynthesis	1.3321090434	0.5162086674	25	1.2860586608	0.9868649726
Ledum groenlandicum	MTD3949	net photosynthesis	2.4616196377	0.181197389	20	1.8914701526	0.9998001832
Ledum groenlandicum	MTD3950	net photosynthesis	1.1183809665	0.7029043136	20	1.1983116247	0.9894055311
Ledum groenlandicum	MTD3951	net photosynthesis	2.3604612022	0.2537802494	20	1.0007258718	0.9972592041
Ledum groenlandicum	MTD3952	net photosynthesis	2.4224382232	0.1163102132	20	1.6102108156	0.99650084
Ledum groenlandicum	MTD3953	net photosynthesis	1.9034798342	0.299099843	20	1.4137673433	0.9973298348
Ledum groenlandicum	MTD3954	net photosynthesis	1.5012270543	0.3598369181	25	1.3977967205	0.9999858353
Ledum groenlandicum	MTD3955	net photosynthesis	1.0995173669	0.442516851	20	1.3130925028	0.9996915118
Ledum groenlandicum	MTD3956	net photosynthesis	1.3965945879	0.3892970991	25	0.9545350209	0.9925503171
Ledum groenlandicum	MTD3957	net photosynthesis	1.9874349384	0.1969558451	25	1.712975259	0.9977624111
Ledum groenlandicum	MTD3958	net photosynthesis	1.918256331	0.2248347804	25	1.1684406757	0.9991372851
Ledum groenlandicum	MTD3959	net photosynthesis	0.6415007413	0.8079659503	25	1.1469020953	0.9971059237
Ledum groenlandicum	MTD3960	net photosynthesis	0.7178577587	0.7256237123	20	1.3938686047	0.9965906819
Ledum groenlandicum	MTD3961	net photosynthesis	1.2119177912	0.304785638	25	1.760074819	0.9989444022
Ledum groenlandicum	MTD3962	net photosynthesis	1.2620582941	0.3702100013	25	1.0786094741	0.99502306
Ledum groenlandicum	MTD3963	net photosynthesis	1.0280911437	0.2973441327	25	2.2135991481	0.9913932013
Ledum groenlandicum	MTD3964	net photosynthesis	0.5610319174	0.5705253605	25	1.5150084626	0.9840197251
Ledum groenlandicum	MTD3965	net photosynthesis	0.9243939333	0.4834465737	25	1.7045466336	0.9846172821
Ledum groenlandicum	MTD3966	net photosynthesis	0.7424345139	0.5269934057	25	1.2718708828	0.9996110934
Ledum groenlandicum	MTD3967	net photosynthesis	0.5613619169	0.6648584903	25	1.408903055	0.9884835606
Crupina vulgaris	MTD3992	net photosynthesis	12.4387767614	0.0356269015	10	0.8212590725	0.9969236302
Crupina vulgaris	MTD3993	net photosynthesis	6.6742356582	0.1525534858	30	5.415516524	0.9528446948
Nerium oleander	MTD4001	net photosynthesis	1.0997651996	0.1325290222	34.948	3.1152307923	0.8783338422
Nerium oleander	MTD4002	net photosynthesis	0.1661162176	0.6491397183	35.486	1.2485896352	0.9921947903
Nerium oleander	MTD4003	net photosynthesis	1.1432662209	0.3094261	37.68	4.4237801451	0.9618704174
Nerium oleander	MTD4004	net photosynthesis	0.3440074502	0.4330806053	44.849	7.2625314847	0.9606250945
Olea europaea	MTD4005	net photosynthesis	4.8329012036	0.0951283639	32.296	10.0731281254	0.965322878
Laminaria saccharina	MTD4009	net photosynthesis	9.0634540435	0.228599298	14.844	3.4106185907	0.9922120136
Laminaria saccharina	MTD4010	net photosynthesis	6.8396220113	0.2040756608	20.086	4.1471306659	0.8971378921
Laminaria saccharina	MTD4011	net photosynthesis	3.6088101396	0.4014732121	20.067	3.5695821451	0.9236602497
Laminaria saccharina	MTD4012	net photosynthesis	2.6339200382	0.396397934	19.944	3.4778945645	0.8614465232
Laminaria saccharina	MTD4013	net photosynthesis	3.3331931869	0.4076795579	20.021	2.3776920246	0.8684377644
Betula tortuosa	MTD4014	net photosynthesis	1.7994474128	1.0891969448	26.786	1.2969647816	0.9999756008
Betula tortuosa	MTD4015	net photosynthesis	2.0036173709	1.6651867937	23.165	1.7363744298	0.9860252974
Betula pubescens	MTD4016	net photosynthesis	0.5827388947	1.7217997179	30.682	1.7235693332	0.985250827
Betula pubescens	MTD4017	net photosynthesis	1.5837143416	1.3034086858	23.753	1.3911396642	0.9982254693
Quercus suber	MTD4019	net photosynthesis	4.3064796542	0.5127903144	31.479	2.2169453308	0.8884339038
Arbutus unedo	MTD4020	net photosynthesis	2.1931984605	0.8894572481	26.738	0.9019451691	0.9967217623
Aphanizomenon	MTD4026	net photosynthesis	82.1448491525	0.3817098269	25	2.5864861494	0.8043443718
Aphanizomenon	MTD4027	net photosynthesis	82.968811598	0.1031821116	25	5.3266349555	0.6296081728
Chondrus crispus	MTD4028	net photosynthesis	0.0807199989	0.6456370498	25	4.9046606354	0.9442877021
Chondrus crispus	MTD4029	net photosynthesis	0.0848690942	0.5809573879	30	3.3237092379	0.971416384
Lomentaria baileyana	MTD4032	net photosynthesis	0.4989129915	0.4676878201	25.06	5.6313063896	0.9721272665
Lomentaria orcadensis	MTD4033	net photosynthesis	0.5336328506	0.2928963371	29.946	13.2926695275	0.8717948371
Lomentaria baileyana	MTD4034	gross photosynthesis	0.7567069302	0.7558358295	30.034	2.8414614991	0.7834460406
Lomentaria orcadensis	MTD4035	gross photosynthesis	1.3201197609	0.4933131091	29.879	6.3074611245	0.8169166202
Cladophora glomerata	MTD4056	net photosynthesis	3.5249336581	0.6512758703	30.465	2.8834950132	0.9867112226
Cladophora glomerata	MTD4058	net photosynthesis	1.8205812947	0.6052837959	25.981	3.0141531786	0.9558389475
Zostera marina	MTD4059	net photosynthesis	3.7430313222	0.739812137	20.67	7.5291863531	0.8796640898
Peridinium cinctum	MTD4060	net photosynthesis	0.366328177	0.7842631002	28.774	4.2714542798	0.9885581244
Peridinium cinctum	MTD4061	net photosynthesis	1.2365894768	2.5207455782	14.927	5.0408045291	0.2809845061
Peridinium cinctum	MTD4062	net photosynthesis	7.5015543797	2.2112488067	14.624	2.8013891684	0.9351401582
Peridinium cinctum	MTD4063	net photosynthesis	38.0923223156	1.0158370404	19.909	4.508279774	0.7141809387
Peridinium cinctum	MTD4064	net photosynthesis	8.0859421746	2.6207765968	28.872	2.6208809646	0.9833479884
Peridinium cinctum	MTD4065	net photosynthesis	11.428064371	2.5004178595	28.817	2.5005228453	0.9856102454
Agropyron smithii	MTD4080	net photosynthesis	12.1507583782	0.1203930427	37.839	4.3515782397	0.7967836334
Agropyron smithii	MTD4081	net photosynthesis	26.548735661	2.30331007598379E-05	24.392	6.003947243	0.8965065116
Bouteloua gracilis	MTD4082	net photosynthesis	4.0704004525	0.5427591432	42.418	1.0131605891	0.9894798569
Bouteloua gracilis	MTD4083	net photosynthesis	11.1602519917	0.2172750725	39.294	2.1883185424	0.9757463817
Buchloe dactyloides	MTD4084	net photosynthesis	2.3990097005	0.6981467331	39.903	1.6320173786	0.9797786554
Buchloe dactyloides	MTD4085	net photosynthesis	8.5870084102	0.3292366656	34.94	2.6516836597	0.949148513
Carex eleocharis	MTD4086	net photosynthesis	7.0381121388	0.2200739222	40.914	2.7431505467	0.9881346369
Carex eleocharis	MTD4087	net photosynthesis	17.469081173	0.0112947928	32.232	4.0067282299	0.9069548624
Agropyron smithii	MTD4088	net photosynthesis	17.9749001904	0.2187838128	37.688	2.009780824	0.9434475627
Agropyron smithii	MTD4089	net photosynthesis	6.9920376237	0.5126196843	35.101	1.1453539493	0.9315969377
Carex eleocharis	MTD4090	net photosynthesis	18.1478557258	0.2166335676	35.262	1.6386895456	0.9727339525
Carex eleocharis	MTD4091	net photosynthesis	11.1931501897	0.2537499948	40.161	1.4921996988	0.9824621586
Cymodocea nodosa	MTD4094	net photosynthesis	0.2065861547	1.5757071592	30.173	1.5759761078	0.9454331089
Bryum argenteum	MTD4096	net photosynthesis	23.29986234	0.5860115564	29.763	1.4537822416	0.9879615663
Nothofagus cunninghamii	MTD4104	net photosynthesis	0.617210698	0.2959800496	19.738	2.0709599315	0.9738224833
Nothofagus cunninghamii	MTD4105	net photosynthesis	0.3358347353	0.8966842617	19.923	1.3267225988	0.9767468841
Nothofagus cunninghamii	MTD4106	net photosynthesis	0.3326955437	0.8984695497	19.743	1.2302952925	0.9734221274
Nothofagus moorei	MTD4107	net photosynthesis	0.4450278198	0.2977757451	20.008	1.4010586583	0.9655604524
Nothofagus moorei	MTD4108	net photosynthesis	0.3824758233	0.4026692298	20.018	1.0922127878	0.9875835849
Nothofagus moorei	MTD4109	net photosynthesis	0.1247710787	1.4074810723	20.203	1.5707675195	0.9629045766
Nothofagus moorei	MTD4110	net photosynthesis	0.6214392047	0.2613617028	20.192	1.5137247234	0.9716551338
Nothofagus moorei	MTD4111	net photosynthesis	0.4900430002	0.5476051769	20.075	0.9873777246	0.9884062942
Nothofagus moorei	MTD4112	net photosynthesis	0.2426718776	1.0628586933	20.239	1.2780615582	0.987337727
Nothofagus carrii Steen.	MTD4113	net photosynthesis	0.2103802016	0.294417967	24.944	3.8210886648	0.8275252643
Nothofagus carrii Steen.	MTD4114	net photosynthesis	0.1090514148	0.6049139676	19.981	2.5962413496	0.8719254655
Nothofagus carrii Steen.	MTD4115	net photosynthesis	0.0568670508	1.0722363971	19.898	1.9198393065	0.9599534536
Nothofagus carrii carrii Steen.	MTD4116	net photosynthesis	0.2407790862	0.2620119745	19.939	3.7430674802	0.9721644265
Nothofagus carrii carrii Steen.	MTD4117	net photosynthesis	0.2276850493	0.2908341933	20.037	1.298603613	0.9882922907
Nothofagus carrii carrii Steen.	MTD4118	net photosynthesis	0.1854920568	0.4530243424	19.969	1.0335821555	0.9658642923
Nothofagus crenata crenata var. sapeii Steen.	MTD4119	net photosynthesis	0.4510848266	0.388592613	20.332	2.0199659802	0.9795559491
Nothofagus crenata crenata var. sapeii Steen.	MTD4120	net photosynthesis	0.3758766944	0.5265571204	20.324	1.4004086653	0.9851642301
Nothofagus crenata crenata var. sapeii Steen.	MTD4121	net photosynthesis	0.065038917	1.3604120405	20.221	1.8838867405	0.968498794
Nothofagus grandis Steen.	MTD4122	net photosynthesis	0.5188008332	0.3045074097	19.623	2.1204249456	0.941919808
Nothofagus grandis Steen.	MTD4123	net photosynthesis	0.4445325562	0.4643210438	19.716	1.0807729898	0.9600846309
Nothofagus grandis Steen.	MTD4124	net photosynthesis	0.0587026376	1.6875013907	19.833	1.9331164387	0.9303589152
Nothofagus perryi Steen.	MTD4125	net photosynthesis	0.1553612396	0.4612859036	19.912	2.5797984301	0.993234312
Nothofagus perryi Steen.	MTD4126	net photosynthesis	0.1921787918	0.3442156351	19.881	2.2326812146	0.970847947
Nothofagus perryi Steen.	MTD4127	net photosynthesis	0.2206068648	0.2812413224	19.626	2.3694056993	0.9379356676
Nothofagus pseudoresinosa Steen.	MTD4128	net photosynthesis	0.3097936108	0.3167891731	20.407	1.7815063166	0.9461609006
Nothofagus pseudoresinosa Steen.	MTD4129	net photosynthesis	0.2946031584	0.3307409088	20.019	1.8294668538	0.9633486698
Nothofagus pseudoresinosa Steen.	MTD4130	net photosynthesis	0.1367763356	0.6518877477	20.146	1.7529030453	0.9499247966
Nothofagus pullei Steen.	MTD4131	net photosynthesis	0.4313128844	0.4742566421	20.374	1.9638359481	0.9184910174
Nothofagus pullei Steen.	MTD4132	net photosynthesis	0.3061360066	0.7559691654	20.188	1.4768538131	0.9667705169
Nothofagus pullei Steen.	MTD4133	net photosynthesis	0.285151539	0.7500580185	20.296	1.5456552561	0.9506494908
Nothofagus pullei Steen.	MTD4134	net photosynthesis	0.5161019504	0.1946583062	25.182	5.0112561489	0.9491511831
Nothofagus pullei Steen.	MTD4135	net photosynthesis	0.3007006225	0.597598581	20.166	1.3345948048	0.9521180522
Nothofagus pullei Steen.	MTD4136	net photosynthesis	0.0237979944	2.748620266	15.058	2.9077486105	0.8420299777
Euphorbia forbesii	MTD4140	net photosynthesis	1.3208052121	0.6390763946	32.155	1.3266190899	0.9973089124
Chylismia brevipes	MTD4142	net photosynthesis	2.9389862739	0.3670658388	29.767	1.1136340681	0.9744496272
Chylismia brevipes	MTD4143	net photosynthesis	4.1604040589	0.1596615868	23.806	0.819525004	0.988034675
Zea mays	MTD4144	net photosynthesis	7.41950863376056E-30	20.0597425406	25	20.797097619	0.9849228415
Zea mays	MTD4145	net photosynthesis	19.7165491013	0.0086678714	35	3.1651041558	0.9538280924
Triticum aestivum	MTD4215	net photosynthesis	40.2431332771	0.7431138414	15	0.9771525358	0.9720832697
Triticum aestivum	MTD4216	net photosynthesis	0.0026317877	12.4992437758	10	12.6577096953	0.9844049653
Spirulina platensis	MTD4220	gross photosynthesis	76.6105955509	0.3810735492	35.218	2.5634266995	0.8788354211
Larix decidua	MTD4225	net photosynthesis	0.7175424759	1.5176590654	14.905	1.7630649602	0.8579388578
Larix decidua	MTD4226	net photosynthesis	0.4067862526	0.838252241	24.947	1.1685858271	0.9767702409
Larix decidua	MTD4227	net photosynthesis	1.4494295034	1.2413115846	15.107	1.4147358091	0.8465454863
Larix decidua	MTD4228	net photosynthesis	0.6897330448	0.9844995697	24.998	1.1786461319	0.9853576719
Larix decidua	MTD4229	net photosynthesis	0.5503490052	1.133157485	15.06	1.6591893496	0.9159327518
Larix decidua	MTD4230	net photosynthesis	0.1614953705	1.6281828812	20.299	1.7842238435	0.8204782561
Larix decidua	MTD4231	net photosynthesis	1.600792881	0.7425901704	15.04	1.3082445215	0.9491632989
Larix decidua	MTD4232	net photosynthesis	0.6430348015	1.1606794612	19.97	1.439945478	0.8285544649
Rosa bracteata	MTD4233	net photosynthesis	4.8824222201	0.2951340276	20	1.4647948111	0.984858963
Rosa rugosa	MTD4234	net photosynthesis	6.4788636187	0.3814473061	20	1.5280765624	0.9947142505
Colobanthus quitensis	MTD4245	net photosynthesis	0.2418784237	0.3466028334	8.904	2.1084738849	0.9946508649
Colobanthus quitensis	MTD4246	net photosynthesis	1.3783330805	0.6005593765	10.304	1.8246426418	0.9876675321
Colobanthus quitensis	MTD4247	net photosynthesis	3.701366604	0.2507504643	11.874	2.2260579432	0.961731556
Deschampsia antarctica	MTD4248	net photosynthesis	2.9749114924	0.2050380527	12.598	1.5868514084	0.9733979564
Deschampsia antarctica	MTD4249	net photosynthesis	5.081390096	0.1340667076	13.273	1.4387240771	0.9544771724
Deschampsia antarctica	MTD4250	net photosynthesis	3.3879858477	0.2167703456	15.297	1.6694700168	0.9101260718
Caulerpa serrulata	MTD2099	Mass-Specific Photosynthetic Oxygen Production Rate	0.0326904882	0.7593721025	30	3.2591747802	0.9767123213
Embothrium coccineum	MTD2101	Surface Area-Specific Photosynthetic Oxygen Production Rate	4.47180647801812E-05	1.6412081084	35	1.6413997701	0.966426754
Gevuina avellana	MTD2102	Surface Area-Specific Photosynthetic Oxygen Production Rate	1.07925388759154E-05	2.4900281775	35	2.4901927042	0.7378213818
Lomatia ferruginea	MTD2103	Surface Area-Specific Photosynthetic Oxygen Production Rate	0.0002492846	0.2254247507	30	4.995615314	0.9538341524
Embothrium coccineum	MTD2104	Surface Area-Specific Photosynthetic Oxygen Production Rate	5.62544471348473E-10	16.0256925888	10	16.0521090382	0.3177241766
Gevuina avellana	MTD2105	Surface Area-Specific Photosynthetic Oxygen Production Rate	3.91458721370004E-05	0.1426112492	30	2.635297615	0.0602098252
Lomatia ferruginea	MTD2106	Surface Area-Specific Photosynthetic Oxygen Production Rate	7.79095031400259E-05	0.4623437177	25	1.3536213536	0.5178847757
Prorocentrum minimum	MTD2107	POC Photosynthetic Oxygen Production Rate	1.00492512421837E-05	0.8140461924	20	1.6036090055	0.9692164559
Prymnesium patelliferum	MTD2108	POC Photosynthetic Oxygen Production Rate	2.19669483497615E-05	0.4641374428	25	1.5138743612	0.9769052577
Phaeodactylum tricornutum	MTD2109	POC Photosynthetic Oxygen Production Rate	5.40261960981787E-05	0.431666936	25	1.8319727283	0.9322502939
Lithophyllum margaritae	MTD2117	Mass-Specific Photosynthetic Oxygen Production Rate	1.93469294177828E-05	0.6551631851	25	25.207329987	0.8120711342
Betula pendula	MTD2112	Surface Area-Specific Dark Respiration Rate	1.49E-05	0.7271764663	40	0.7276112274	0.994997928
Eucalyptus regnans	MTD2114	Surface Area-Specific Mitochondrial Respiration Rate	1.541053439611E-06	0.8505413073	35	1.7915777108	0.9989406256
Cherax quadricarinatus	MTD2143	Mass-Specific Respiration Rate	5.63721128959415E-12	0.7460732631	32	3.1215536733	0.9918223848
Pocillopora damicornis	MTD3138	respiration rate	0.0803442207	0.6364492182	31.526745	417.8287586108	0.9538589107
Pocillopora damicornis	MTD3139	respiration rate	0.0005115331	2.2301868689	31.588507	2.231303606	0.8957793375
Zostera marina	MTD3145	respiration rate	0.0150676211	0.7180839689	35	1.6838239248	0.8328112107
Cenchrus ciliaris	MTD3147	respiration rate	0.7529402426	0.5555613449	49.25355	22.6174273918	0.9690866748
Calopogonium mucunoides	MTD3149	respiration rate	1.8448701701	0.5873756096	54.850643	0.6956328696	0.9785908316
Collema tenax	MTD3151	respiration rate	0.1548200988	0.8205104896	41.021404	0.8208057688	0.972122746
Psora cerebriformis	MTD3153	respiration rate	0.4068235904	0.6223810223	35.01736	0.6236055439	0.9943762825
Diploschistes diacapsis	MTD3155	respiration rate	0.3362097173	0.6299862734	35.0345	0.84881576	0.9988359348
Cladophora glomerata	MTD3161	respiration rate	0.0269159118	0.2820525952	30	22.7364169704	0.7988505632
Cladophora glomerata	MTD3170	respiration rate	0.1359903828	0.3954422552	35	0.4022557639	0.3387041975
Cladophora glomerata	MTD3173	respiration rate	0.067455724	0.7137242315	35	0.7138447969	0.4365386264
Cladophora glomerata	MTD3176	respiration rate	0.0477538636	0.6111804382	35	0.6116023159	0.7793561932
Cladophora glomerata	MTD3182	respiration rate	0.0942469371	0.6020443216	20	1.0784663157	0.4559564289
Glycine max	MTD3239	respiration rate	0.2219276151	0.6432632551	45.44986	0.7380134367	0.9643502427
Sphagnum squarrosum	MTD3244	respiration rate	0.1045553724	0.9293953798	30.536358	0.9306153009	0.9984449682
Sphagnum angustifolium	MTD3246	respiration rate	0.2370155599	0.7537199123	32.87462	2.0156213049	0.9997516111
Sphagnum warnstorfii	MTD3248	respiration rate	0.0755545719	1.0835978408	31.194695	1.0837015006	0.9752976769
Koliella antarctica	MTD3278	respiration rate	5.1699010171	0.3047388526	30	6.8428761826	0.9758600337
Chlorella saccharophila	MTD3280	respiration rate	3.5660338192	0.6443636943	25	1.6954633131	0.9255166608
Chlorella sorokiniana	MTD3282	respiration rate	0.0854171574	1.0445752877	35	1.5615062132	0.8948711853
Agave deserti	MTD3283	respiration rate	0.2479256864	0.5472095845	54.266403	0.811767095	0.9782288783
Agave deserti	MTD3284	respiration rate	0.1839639901	0.5735813159	54.726955	1.063285563	0.9914855459
Agave deserti	MTD3285	respiration rate	1.2592577503	0.4261729302	44.586754	2.4977137671	0.9778449585
Agave deserti	MTD3286	respiration rate	1.3719406571	0.4006140395	43.97157	3.3881656088	0.9940905135
Agave deserti	MTD3287	respiration rate	1.1204131401	0.4491438843	44.984093	7.7322023146	0.9398000207
Agave deserti	MTD3288	respiration rate	1.1578870937	0.451925272	49.243347	26.006965659	0.975738294
Agave deserti	MTD3289	respiration rate	2.1342324085	0.5237765034	42.46694	1.9460585934	0.9780182219
Agave deserti	MTD3290	respiration rate	2.0091533134	0.540585438	44.38005	1.9334463939	0.9643429169
Acer saccharum	MTD3301	respiration rate	0.1292925017	0.9381405815	34.851555	0.9410791534	0.9837586048
Acer saccharum	MTD3302	respiration rate	0.1646145317	0.612484166	34.644947	0.6189836377	0.9933899504
Acer saccharum	MTD3304	respiration rate	0.1664389753	0.6660472249	34.830627	0.6670149833	0.9926466689
Acer saccharum	MTD3305	respiration rate	0.1797267582	0.6487620352	34.817566	0.6513062112	0.9989085564
Acer saccharum	MTD3306	respiration rate	0.2828374613	0.6705247123	35.391113	0.6716201982	0.9986956447
Acer saccharum	MTD3307	respiration rate	0.1761511476	0.614253755	35.41882	24.1402551804	0.9959116367
Acer saccharum	MTD3308	respiration rate	0.183054334	0.6107229278	35.222088	0.8364552339	0.9972374621
Acer saccharum	MTD3309	respiration rate	0.1875092397	0.6893316391	35.42531	0.6905809371	0.9989521431
Acer saccharum	MTD3310	respiration rate	0.0916065751	0.9546863063	35.095318	0.9548801497	0.9900980468
Eucalyptus pauciflora	MTD3312	respiration rate	0.0173171265	1.3010096857	30.04304	1.3013161523	0.9863206566
Eucalyptus pauciflora	MTD3313	respiration rate	0.0124857097	1.1789247354	30.035091	2.6668414075	0.9247047836
Eucalyptus pauciflora	MTD3314	respiration rate	0.0647934202	0.7010017615	25.040983	3.04171782	0.9923548835
Eucalyptus pauciflora	MTD3315	respiration rate	0.186102035	0.3262825937	24.959017	24.9477271152	0.9936941613
Eucalyptus pauciflora	MTD3316	respiration rate	0.1886232321	0.4235227904	19.959017	2.5629831258	0.8937652841
Eucalyptus pauciflora	MTD3317	respiration rate	0.0742562319	1.2495163616	19.918034	2.0664269385	0.9621201023
Larrea divaricata	MTD3324	respiration rate	0.0371209309	0.6258814658	52.697964	0.6283169971	0.9964933726
Larrea divaricata	MTD3325	respiration rate	0.070720505	0.3857398101	47.098476	1.1371573563	0.9838531262
Larrea divaricata	MTD3326	respiration rate	0.0322848152	0.6823764483	49.109398	0.6836330138	0.9929460443
Chondrus crispus	MTD3329	respiration rate	2.0655426872	1.0715817884	31.829033	1.071617622	0.6799839734
Gigartina stellata	MTD3330	respiration rate	1.2454652141	1.0779842669	31.882786	1.0780318519	0.7958801427
Triticum aestivum	MTD3332	respiration rate	0.1414361182	0.7679531683	43.072002	0.7681947983	0.9886091841
Egeria densa	MTD3335	respiration rate	0.0202729182	1.7030780138	24	2.2951207394	0.9376816243
Hydrilla verticillata	MTD3336	respiration rate	0.3694734445	0.7995927533	31.941456	0.803131641	0.7907721336
Aloe arborescens	MTD3337	respiration rate	2.7275333716	0.8043550234	34.68914	0.8096425591	0.9740859507
Helianthus annuus	MTD3338	respiration rate	1.4287065305	1.2888089927	36.408047	1.2986064295	0.9775110743
Helianthus annuus	MTD3339	respiration rate	33.8004240071	0.1547235409	30	23.3860659303	0.9495301639
Sorghum bicolor	MTD3340	respiration rate	1.4433590426	0.9308286846	37.988506	3.2039770936	0.9847202525
Triticum durum	MTD3342	respiration rate	0.2631244616	2.7161483943	18.304598	2.9410410689	0.8434742173
Triticum aestivum	MTD3344	respiration rate	0.6990072734	0.6182186637	34.689922	1.2674222178	0.6313389685
Lolium perenne	MTD3345	respiration rate	0.7879681846	0.3623895586	34.778572	4.2775722157	0.874939088
Zea mays	MTD3346	respiration rate	0.3093438887	0.8594502183	34.137054	2.3130517299	0.9584033908
Hakea preissii	MTD3347	respiration rate	0.2990462243	0.7414854654	44.216614	0.7430561495	0.9981450776
Eremophila miniata	MTD3348	respiration rate	0.2419478852	0.9105080612	45.26899	1.166982665	0.9996560307
Pinus sylvestris	MTD3359	respiration rate	0.2254745132	0.4403020792	32.2	2.2871327568	0.9999978266
Pinus sylvestris	MTD3360	respiration rate	0.3130934632	0.3822125109	32.2	0.4091503519	0.9978262322
Eucheuma isiforme	MTD3368	respiration rate	0.0015316134	1.7164809051	29.979961	21.499660117	0.9848342643
Eucheuma isiforme	MTD3369	respiration rate	0.030045143	0.7692885866	30.11344	10.3481940809	0.8741165491
Eucheuma nudum	MTD3370	respiration rate	0.0040398528	1.9132954476	29.977608	3.2365127999	0.9107912048
Eucheuma acanthocladum	MTD3371	respiration rate	0.1555023736	0.6491172284	29.136196	5.8740909152	0.970665314
Eucheuma gelidium	MTD3372	respiration rate	0.0079387784	1.2746607447	30.038645	21.4107387503	0.9544898823
Spinacia oleracea	MTD3374	respiration rate	5.1210764065	0.5430510882	38.018475	1.9636561567	0.9903957083
Spinacia oleracea	MTD3375	respiration rate	16.3493435894	0.050676855	41.017372	98.0000756296	0.8820486442
Valerianella locusta	MTD3379	respiration rate	1.84688284232421E-05	4.9506834656	20	5.1102550617	0.4301343752
Valerianella locusta	MTD3380	respiration rate	17.6733583625	0.0001249879	20	2.8916631582	0.9262653417
Elodea canadensis	MTD3400	respiration rate	0.4955364934	0.7242555633	29.924301	1.9511620353	0.9174027524
Cladophora glomerata	MTD3401	respiration rate	0.8529682255	0.4610087339	25.001263	4.7122260374	0.978236859
Spirogyra Link	MTD3402	respiration rate	0.5634360498	0.7172600579	24.955435	4.2339662487	0.9999525694
Aldrovanda vesiculosa	MTD3410	respiration rate	3.0243972705	0.3692849072	33.981636	2.7223627585	0.8735128247
Zea mays	MTD3423	respiration rate	0.3494016036	0.5627697897	35.586	4.4895153921	0.9991527916
Zea mays	MTD3424	respiration rate	0.3271266707	0.5815141884	35.159817	5.8693199113	0.9999551058
Quercus myrsinaefolia	MTD3427	respiration rate	0.0438538672	1.2375612623	27.990719	1.238556181	0.9836021702
Mastocarpus papillatus	MTD3477	respiration rate	0.0088412207	0.8615003769	35	25.0906881867	0.8993400728
Mastocarpus papillatus	MTD3478	respiration rate	0.0013314141	1.7570165048	35	1.7577592916	0.9514563099
Mastocarpus papillatus	MTD3479	respiration rate	0.0083681297	0.7577957935	34.964664	24.8145731491	0.9801073229
Leptosarca simplex	MTD3487	respiration rate	0.1815833583	1.279610603	25.357096	1.7543352552	0.9819716499
Potamogeton pectinatus	MTD3494	respiration rate	1.209646363	1.6018535231	39.698048	1.6019107019	0.9680769086
Potamogeton pectinatus	MTD3497	respiration rate	1.4516175494	1.1328473771	40.147964	1.132927415	0.9733505675
Potamogeton pectinatus	MTD3500	respiration rate	2.0896110231	1.0319061731	39.636562	1.0321356528	0.9899534922
Potamogeton pectinatus	MTD3503	respiration rate	0.3648180236	1.4952508848	39.913925	1.4952935703	0.9652591698
Potamogeton perfoliatus	MTD3506	respiration rate	3.9526859916	0.9584206909	42.02128	0.9585461243	0.9670182155
Potamogeton perfoliatus	MTD3509	respiration rate	4.8434908706	0.6532940155	42.237648	0.654379339	0.9843505618
Potamogeton perfoliatus	MTD3512	respiration rate	3.6475328531	0.9253435395	41.888817	0.9255046623	0.9529893572
Potamogeton perfoliatus	MTD3515	respiration rate	2.2533017128	1.0956657275	41.952065	1.095789675	0.9723591518
Callitriche obtusangula	MTD3518	respiration rate	6.0884585091	1.6415377073	44.58633	1.6418201603	0.8813714031
Callitriche obtusangula	MTD3521	respiration rate	2.7444753067	1.511846015	40.02746	1.5122181927	0.8855091315
Callitriche obtusangula	MTD3524	respiration rate	1.6417072786	1.6041189018	40.034966	1.6050985927	0.9691344779
Callitriche obtusangula	MTD3527	respiration rate	0.3221674288	2.3640012022	40.22608	2.3641009046	0.9338440379
Callitriche obtusangula	MTD3530	respiration rate	3.8210469055	1.1208871693	39.801865	1.1209474772	0.9463552739
Enteromorpha intestinalis	MTD3531	respiration rate	0.5528100382	1.3172522636	42.621082	1.3179099671	0.8664228754
Fucus ceranoides	MTD3532	respiration rate	0.7237434353	0.1191634631	37.454792	27.5778587922	0.6896927075
Ulva lactuca	MTD3533	respiration rate	0.2067211036	0.3901236405	35.167538	2.7385002739	0.8426912095
Chondrus crispus	MTD3534	respiration rate	0.3292774385	0.2755807923	27.697132	2.250880022	0.7394191184
Griffithsia flosculosa	MTD3535	respiration rate	0.2257081109	0.4990360538	25.039413	1.2165033283	0.5404656037
Porphyra umbilicalis	MTD3536	respiration rate	0.4012946832	0.5795988315	22.81888	1.3037173282	0.8682146643
Enteromorpha intestinalis	MTD3537	respiration rate	0.525784679	0.3863708589	34.9711	1.1798731942	0.980558743
Fucus ceranoides	MTD3538	respiration rate	0.3871246256	0.4244661913	29.616846	1.4370102523	0.9347039491
Ulva lactuca	MTD3539	respiration rate	0.4169844544	0.3260140687	34.76259	27.8314258172	0.9661787261
Chondrus crispus	MTD3540	respiration rate	0.1362813523	0.5170617883	24.79504	1.3634341698	0.9257328884
Griffithsia flosculosa	MTD3541	respiration rate	0.1863840378	0.5504647003	25.001139	1.5704641571	0.9645914799
Porphyra umbilicalis	MTD3542	respiration rate	0.2574949629	0.4715695533	34.529507	0.7037947035	0.8787139017
Enteromorpha intestinalis	MTD3543	respiration rate	0.218440465	0.4206149499	29.982185	4.2582611858	0.9393507805
Fucus ceranoides	MTD3544	respiration rate	0.1901843347	0.5277845608	29.965494	2.2677883811	0.9369637646
Ulva lactuca	MTD3545	respiration rate	0.2665613671	0.5775434735	29.923119	1.5084246228	0.9925396903
Chondrus crispus	MTD3546	respiration rate	0.1056695626	0.5536044284	29.78602	2.3191551875	0.9436863467
Griffithsia flosculosa	MTD3547	respiration rate	0.1864622078	0.5321417596	29.828287	2.148007793	0.9678915916
Gracilaria verrucosa	MTD3555	respiration rate	161.7995664859	0.1718666277	36.201427	4.8516141548	0.4612718885
Spyridia filamentosa	MTD3563	respiration rate	167.3696675658	0.0988282707	41.97218	1.778325526	0.1531606965
Gracilaria verrucosa	MTD3564	respiration rate	45.1086745965	0.8295540672	41.89951	0.8300089961	0.6807946338
Bostrychia binderi	MTD3565	respiration rate	35.2671270282	0.4619433039	41.89734	24.6853843117	0.8310691622
Ferocactus acanthodes	MTD3569	respiration rate	0.3040189297	0.6159334833	45.599285	1.825763703	0.9775530512
Ferocactus acanthodes	MTD3570	respiration rate	0.3202004791	0.6340771414	49.62433	1.8078583151	0.9964796897
Ferocactus acanthodes	MTD3571	respiration rate	0.8166679483	0.6219172953	45.152058	1.3236836961	0.9747848466
Ferocactus acanthodes	MTD3572	respiration rate	1.0645438711	0.5387128596	49.62433	1.7708222053	0.9815929179
Opuntia ficus-indica	MTD3573	respiration rate	0.544369191	0.6019997472	53.996414	1.7625371471	0.9924840439
Opuntia ficus-indica	MTD3574	respiration rate	0.4666717568	0.6686174021	49.964157	1.328706578	0.9980039122
Opuntia ficus-indica	MTD3575	respiration rate	1.0894610945	0.8489805704	59.417564	0.8495505918	0.9506823561
Opuntia ficus-indica	MTD3576	respiration rate	1.8680258228	0.5312606707	50.053764	1.0974094	0.9829047194
Plantago lanceolata	MTD3577	respiration rate	10.8805339629	0.4426612331	39.928913	2.0676310499	0.9241380999
Plantago lanceolata	MTD3578	respiration rate	16.6786295719	0.5695274727	35.30021	1.5123842264	0.9566483548
Plantago euryphylla	MTD3580	respiration rate	17.9012018849	0.4148284846	43.65082	1.4617164438	0.9620783104
Plantago lanceolata	MTD3581	respiration rate	9.1184122187	0.6985240787	40.034153	1.1331502318	0.9625240827
Plantago euryphylla	MTD3582	respiration rate	16.495492291	0.385256343	43.389423	18.0475014915	0.9194013819
Plantago lanceolata	MTD3583	respiration rate	18.8063733337	0.3644965284	29.716312	24.4057209188	0.8451048648
Plantago lanceolata	MTD3584	respiration rate	9.4474475727	0.846633648	27.375887	1.4024239555	0.8358418967
Plantago lanceolata	MTD3586	respiration rate	11.1979445641	0.3683146528	23.004677	36.5882713968	0.853923005
Plantago lanceolata	MTD3587	respiration rate	10.349194883	0.9139139555	22.988983	0.9546210568	0.9985421905
Plantago lanceolata	MTD3588	respiration rate	9.4847280833	0.6545710791	23.034536	41.6010995578	0.975547947
Plantago lanceolata	MTD3589	respiration rate	5.111268696	1.2515149862	23.032549	1.2565055818	0.9824040545
Fontinalis antipyretica	MTD3591	respiration rate	0.3398620817	4.7874758579	15	4.8178944635	0.9900988939
Rhagodia baccata	MTD3597	respiration rate	0.8321514392	0.5467932455	35.9	88.9568594384	0.9929750721
Acer rubrum	MTD3598	respiration rate	0.0525006884	0.7321206982	30	0.7330788884	0.9989569028
Quercus coccinea	MTD3603	respiration rate	0.0083336534	1.5861673726	30	1.5868788291	0.9933115806
Liriodendron tulipifera	MTD3604	respiration rate	0.0424318044	0.7945071884	30	0.9210354618	0.9956335887
Acer rubrum	MTD3605	respiration rate	1.289047225	0.7083195055	30	0.7099285379	0.9995503979
Quercus coccinea	MTD3610	respiration rate	0.1009782928	1.5983830801	30	1.5989476131	0.9932383955
Liriodendron tulipifera	MTD3611	respiration rate	0.8459971896	0.7387531366	30	1.7062961486	0.9955507829
Vicia faba	MTD3614	respiration rate	0.5158513103	1.5275395603	30	1.527651046	0.7527332658
Lactuca sativa	MTD3615	respiration rate	62.5509888037	0.1377749466	30.899866	2.1182217728	0.9839921265
Lycopersicum esculentum	MTD3619	respiration rate	51.4529397374	0.1948321144	28.509905	2.10542557	0.9550148088
Lycopersicum esculentum	MTD3620	respiration rate	45.4149044036	0.2312305684	33.608574	10.3425810907	0.9448366634
Glycine max	MTD3623	respiration rate	41.0334304913	0.3097333526	34.31609	2.5135447142	0.9668474933
Glycine max	MTD3624	respiration rate	48.1556252672	0.2492788475	34.417274	33.9128386596	0.9614408393
Betula pubescens	MTD3628	respiration rate	28.7867079416	0.9412175055	29.998804	0.9416422404	0.9921855794
Betula pubescens	MTD3629	respiration rate	35.9165448585	1.151414245	29.917242	1.1516771645	0.9978561566
Lecanora muralis	MTD3630	respiration rate	0.2871569768	0.8235379751	27.145248	0.8237761896	0.9271193832
Cladonia convoluta	MTD3631	respiration rate	0.0874438772	1.0428490162	11.553301	5.665884386	-0.0002008908
Cladonia convoluta	MTD3632	respiration rate	0.1974739122	1.0002572966	7.694266	7.3145533095	0.1679853916
Cladonia convoluta	MTD3633	respiration rate	0.0440869314	1.4958090381	13.667381	4.8378296853	-0.0759960421
Lecanora muralis	MTD3634	respiration rate	0.23131004	0.5000006063	6.1206985	3.0297616724	0.1256044816
Lecanora muralis	MTD3635	respiration rate	0.0146994645	1.6469411566	15.674551	4.2342766147	0.0262166517
Diploschistes muscorum	MTD3636	respiration rate	0.1984838956	0.7739875025	10.69263269	8.5356754867	0.4156325165
Diploschistes muscorum	MTD3637	respiration rate	0.0496031936	1.2265623677	15.362251	3.7092946829	0.0399385015
Lycopersicon esculentum	MTD3638	respiration rate	2.9651554817	1.1730768183	17.963308	1.7865892688	0.7264833029
Brassica oleracea	MTD3639	respiration rate	0.7853343234	1.4298693206	28.932484	1.6151804706	0.8861452849
Vitis labruscana	MTD3640	respiration rate	4.9308206103	0.503620116	37.666668	1.7091875057	0.9982857789
Vitis labruscana	MTD3641	respiration rate	4.0097429327	0.6344610551	24.659575	1.8830694165	0.9423069997
Citrus aurantium	MTD3642	respiration rate	1.5280410008	0.5449996332	30.115152	73.7155465345	0.6860452906
Citrus aurantium	MTD3643	respiration rate	1.9723892357	0.4665178435	38.648483	25.1310936033	0.9952815953
Citrus aurantium	MTD3644	respiration rate	1.6750851892	0.6685273985	34.91515	0.8833234544	0.9712371669
Cassiope tetragona	MTD3645	respiration rate	0.0291201194	0.8133081789	40	1.1593011675	0.9999988776
Antennaria alpina	MTD3647	respiration rate	0.0314694102	0.935025863	40	0.9351382235	0.9547681542
Diapensia lapponica	MTD3648	respiration rate	0.0415513897	0.940544904	40	0.94072215	0.9802997461
Viscaria alpina	MTD3649	respiration rate	0.0863170723	0.7171003442	40	0.7176597019	0.9990909436
Saxifraga oppositifolia	MTD3650	respiration rate	0.0174654255	0.7657786859	40	0.7662258649	0.9985259945
Empetrum nigrum	MTD3651	respiration rate	0.0201074638	0.8021535724	40	0.8024781013	0.9967739151
Saxifraga oppositifolia	MTD3652	respiration rate	0.018361464	0.8567954378	40	0.8569277466	0.9934277827
Hordeum vulgare	MTD3653	respiration rate	1.397819027	0.5703578956	39.91363	24.1242960108	0.9954919822
Zea mays	MTD3654	respiration rate	1.3714259679	0.8348137199	35.275806	0.8349989984	0.9818146537
Parmelia saxatilis	MTD3661	respiration rate	12.3289101246	0.2808450953	40	1.8666829233	0.6782219567
Ramalina fastigiata	MTD3662	respiration rate	5.6770123084	0.4677070784	35	29.057112133	0.895788303
Usnea fragilescens	MTD3663	respiration rate	5.9380486494	0.3991250707	35	28.2398054019	0.7669156351
Acer pseudoplatanus	MTD3664	respiration rate	0.5873140507	0.6889100117	39.936787	0.6907334827	0.9941473661
Betula pendula	MTD3665	respiration rate	0.4734142643	0.6635836639	39.990547	0.8085480331	0.9673250042
Fagus sylvatica	MTD3666	respiration rate	0.529613237	0.3554095329	40.049732	18.3670400569	0.9927672626
Fraxinus excelsior	MTD3667	respiration rate	0.3634792127	0.574165044	31.97711	1.3133898763	0.993269259
Juglans regia	MTD3668	respiration rate	0.4416229188	0.4010940865	39.940727	16.0048720317	0.9877972466
Quercus petraea	MTD3669	respiration rate	0.4051814804	0.8726781767	39.991005	0.8731176319	0.9094007157
Quercus robur	MTD3670	respiration rate	0.3981842531	0.5111110059	36.140575	1.3451377762	0.8374810838
Acer saccharum	MTD3671	respiration rate	1.2966947549	0.868206106	20.302137	0.9039208955	0.7109720156
Acer saccharum	MTD3672	respiration rate	2.9001506618	0.3061899035	18.40457	20.8874286233	0.0195131734
Acer saccharum	MTD3673	respiration rate	2.0666410784	0.371843735	19.08622	487.8001414262	0.1247678968
Pinus resinosa	MTD3674	respiration rate	0.6316611164	1.0337580756	19.380987	1.0347329831	0.9368881692
Pinus resinosa	MTD3675	respiration rate	8.88565051570533E-21	18.9855265831	17.999264	20.8013285099	0.1362954079
Pinus resinosa	MTD3676	respiration rate	0.2625794361	1.0234776623	20.965364	103.9826753568	0.3277032877
Aristotelia serrata	MTD3678	respiration rate	0.3539985136	0.4638565704	21.703335	19.0932497203	0.4499139991
Aristotelia serrata	MTD3679	respiration rate	0.6028408041	0.2836471142	22.546032	6.4331933286	0.3374893213
Quercus ilex	MTD3685	respiration rate	0.2485526624	0.4049710566	35.22644	1.5693080892	0.7064433435
Phillyrea latifolia	MTD3686	respiration rate	0.0233006954	1.6716883846	37.32818	1.6721537611	0.7113176713
Myrtus communis	MTD3687	respiration rate	0.0104323567	2.0039916949	37.367622	2.0327271464	0.6948740775
Arbutus unedo	MTD3688	respiration rate	0.00039728	3.2909671367	35.82474	3.2915304141	0.9069823145
Cistus incanus	MTD3689	respiration rate	0.104196979	1.0708983264	38.53998	1.0711983137	0.8506291589
Dracunculus vulgaris	MTD3690	respiration rate	0.0011436443	1.1124398086	26.010464	14.1241517948	0.9843713969
Dracunculus vulgaris	MTD3692	respiration rate	0.0003862418	5.6544394731	8.008502	6.4239607337	0.9513455197
Laminaria saccharina	MTD3706	respiration rate	0.5940291392	0.6008074604	30	0.6025974301	0.8701774546
Atriplex lentiformis	MTD3712	respiration rate	0.0263448299	0.6070288046	46	0.6155174102	0.9965199273
Atriplex lentiformis	MTD3713	respiration rate	0.0368870162	0.5767517149	46	0.583052026	0.9876403443
Atriplex lentiformis	MTD3714	respiration rate	0.0212881013	0.6482483131	46	0.6494530985	0.9668652668
Atriplex lentiformis	MTD3715	respiration rate	0.0144080889	0.7843416549	46	0.784583719	0.9584522899
Zostera marina	MTD3717	respiration rate	0.3039715876	0.8299636685	25	1.9200828384	0.5255190135
Zostera marina	MTD3718	respiration rate	0.8544495558	0.8674384372	30	0.8683795259	0.948795704
Zostera marina	MTD3719	respiration rate	0.4775106541	1.2373395726	30	1.2375830267	0.7897259136
Zostera marina	MTD3720	respiration rate	3.9833216526	0.2782897031	25	17.2005134154	0.9652674314
Kallymenia antarctica	MTD3734	respiration rate	1.3683022233	1.5472986646	20	1.7931023868	0.8336401724
Kallymenia antarctica	MTD3735	respiration rate	1.5770728325	1.5025889564	20	1.6727028892	0.9399813712
Ballia callitricha	MTD3736	respiration rate	3.8572519906	1.3010767243	25	1.3013413858	0.990080184
Ballia callitricha	MTD3737	respiration rate	1.9158528537	1.0303658586	20	1.8871417108	0.9931407
Gymnogongrus antarcticus	MTD3738	respiration rate	3.4559510332	1.3530476003	25	1.3536419051	0.992670334
Gymnogongrus antarcticus	MTD3739	respiration rate	1.5160572751	1.1025270215	20	2.1018961752	0.9983348395
Gymnogongrus antarcticus	MTD3740	respiration rate	2.8474584258	1.3929213759	25	1.3930857334	0.9799654337
Phyllophora ahnfeltioides	MTD3741	respiration rate	2.680272491	1.4153007479	25	1.4154179953	0.9264408645
Phyllophora ahnfeltioides	MTD3742	respiration rate	1.1230464089	1.3960303127	25	1.3961355254	0.946816671
Phyllophora ahnfeltioides	MTD3743	respiration rate	0.5549073519	1.0989933742	25	1.3890931982	0.9953734419
Caulerpa prolifera	MTD3746	respiration rate	0.0103309381	1.5867452772	35	1.5871039785	0.9754932283
Caulerpa prolifera	MTD3747	respiration rate	0.0957424871	0.6741223926	35	23.3515532705	0.9872374428
Caulerpa prolifera	MTD3749	respiration rate	0.1266255507	0.4733626096	35	1.4231350485	0.9232375102
Ceratophyllum demersum	MTD3754	respiration rate	2.066761094	0.7013570244	30	0.7044088603	0.6968323406
Ceratophyllum demersum	MTD3755	respiration rate	0.2381645078	1.4729926224	30	1.4731022508	0.9718920054
Spinacia oleracea	MTD3892	respiration rate	0.1885002775	0.8027945353	39	0.8030486363	0.9729945774
Spinacia oleracea	MTD3894	respiration rate	0.2496545612	0.6389138593	39	0.6405950754	0.9977438841
Spinacia oleracea	MTD3895	respiration rate	0.2918695698	0.5974896482	39	0.6004581718	0.991357511
Scenedesmus acutus	MTD3939	respiration rate	0.0134546318	1.9052941716	37.5	1.9053436591	0.9870280347
Scenedesmus acutus	MTD3940	respiration rate	0.0039133643	1.5684623151	37.5	1.5686092236	0.9761076419
Scenedesmus acutus	MTD3941	respiration rate	0.0043742354	0.9779146469	35	1.6674332462	0.9819811262
Microcystis aeruginosa	MTD3943	respiration rate	0.0033585612	1.4485910481	36.5	1.448739187	0.9880018248
Ledum groenlandicum	MTD3968	respiration rate	0.2320624706	0.5683364665	35	8.3091831823	0.9994586382
Ledum groenlandicum	MTD3969	respiration rate	0.1829599934	0.5715050064	35	1.037919194	0.9999698242
Ledum groenlandicum	MTD3970	respiration rate	0.3139482265	0.4210912765	35	23.7706402303	0.9900484502
Ledum groenlandicum	MTD3972	respiration rate	0.2962830629	0.4521361573	35	28.7554851322	0.9965615208
Ledum groenlandicum	MTD3973	respiration rate	0.2970174587	0.519425101	35	3.7306960977	0.9994830681
Ledum groenlandicum	MTD3974	respiration rate	0.2776190487	0.5316211076	35	1.8852328488	0.9999799439
Ledum groenlandicum	MTD3975	respiration rate	0.2969527325	0.546244849	35	0.5522661543	0.9976767872
Ledum groenlandicum	MTD3977	respiration rate	0.3172178002	0.5473874695	35	1.1288542649	0.9979403258
Ledum groenlandicum	MTD3978	respiration rate	0.2539122036	0.5698822976	35	0.5730127529	0.9958043766
Ledum groenlandicum	MTD3979	respiration rate	0.482988183	0.4003440227	35	0.4580168087	0.9987752839
Ledum groenlandicum	MTD3980	respiration rate	3.5866252654	3.129123336422E-06	15	2.0514179723	0.99134192
Ledum groenlandicum	MTD3981	respiration rate	1.5097074261	0.540023474	25	1.0217640594	0.9973973553
Ledum groenlandicum	MTD3982	respiration rate	1.6880277783	0.2147943394	20	1.6710154239	0.9988527026
Ledum groenlandicum	MTD3983	respiration rate	2.7075582038	0.1937958504	20	1.7973648928	0.9984628314
Ledum groenlandicum	MTD3984	respiration rate	1.3057891097	0.5252269218	25	1.2900676876	0.9877566186
Ledum groenlandicum	MTD3985	respiration rate	2.4864565305	0.1774627142	20	1.8966234905	0.999832713
Ledum groenlandicum	MTD3986	respiration rate	1.118144205	0.7030404358	20	1.1984127242	0.9894047505
Ledum groenlandicum	MTD3987	respiration rate	2.3972948531	0.2420556813	20	1.0096130692	0.9967429143
Ledum groenlandicum	MTD3988	respiration rate	2.4028772174	0.120100909	20	1.604618116	0.9970294867
Ledum groenlandicum	MTD3989	respiration rate	1.9138139236	0.2966775378	20	1.4115998962	0.996919709
Ledum groenlandicum	MTD3990	respiration rate	1.4971185078	0.3589393145	25	1.4070325262	0.999924691
Ledum groenlandicum	MTD3991	respiration rate	1.1275045187	0.4268445829	20	1.3175191607	0.9994991808
Crupina vulgaris	MTD3994	respiration rate	0.7482404145	0.5121896949	35	1.415721554	0.9979034418
Crupina vulgaris	MTD3995	respiration rate	0.7852498951	0.3901782288	35	1.1923480511	0.9824973995
Eucalyptus pauciflora	MTD3999	respiration rate	1.2857622371	0.418245708	30.179	0.4310546361	0.9787694291
Eucalyptus pauciflora	MTD4000	respiration rate	0.5286051954	0.7562550766	25.042	0.759561904	0.9978117463
Anabaena variabilis	MTD4006	respiration rate	0.0552025284	0.6547170348	40	0.6587880063	0.9998424471
Gossypium hirsutum	MTD4021	respiration rate	0.0129086662	1.3806565707	33.611	1.3813143025	0.9678021949
Gossypium hirsutum	MTD4022	respiration rate	0.0410027926	1.0810643513	34.456	1.0828612659	0.9929095073
Lomentaria baileyana	MTD4030	respiration rate	0.3208267781	0.6512685134	34.988	1.1004230374	0.9956189244
Lomentaria orcadensis	MTD4031	respiration rate	0.2446152774	0.5854877844	35.136	1.7307389322	0.9535084007
Peridinium cinctum	MTD4060	respiration rate	0.366328177	0.7842631002	28.774	4.2714542798	0.9885581244
Bryum argenteum	MTD4097	respiration rate	6.6236079451	0.9037242575	37.788	0.9042572261	0.9974951981
Abies alba	MTD4137	respiration rate	0.3515707005	0.8472488595	36	1.0107534774	0.9428709921
Euphorbia forbesii	MTD4138	respiration rate	5.3015518273	0.609433122	29.063	0.6537670156	0.9999202099
Claoxylon sandwicens	MTD4139	respiration rate	5.2718449928	0.6117221382	29.024	0.6573346206	0.9999144155
Triticum aestivum	MTD4146	respiration rate	0.0099238655	1.130156135	20.306	14.0534901669	0.5524545203
Cymodocea nodosa	MTD4148	respiration rate	0.0202136214	1.5532840447	34.894	1.553438682	0.7976674954
Cymodocea nodosa	MTD4150	respiration rate	0.0827749882	1.1379997545	35.007	1.1381957027	0.8909279554
Pinus banksiana	MTD4153	respiration rate	0.3633766115	1.1654348409	30	1.1657429971	0.9951546738
Pinus banksiana	MTD4157	respiration rate	0.8435260232	0.7580947451	30	0.759231222	0.9955970017
Pinus banksiana	MTD4160	respiration rate	1.1352117483	0.6019251966	30	19.7313859765	0.9994147481
Pinus banksiana	MTD4163	respiration rate	0.8584633624	0.6445593121	30	24.13042718	0.9986689001
Pinus banksiana	MTD4165	respiration rate	0.3325097822	1.0995206189	30	1.0996820992	0.9892909888
Pinus banksiana	MTD4168	respiration rate	1.4160778869	0.6728073699	30	0.6742468528	0.9962058984
Pinus banksiana	MTD4172	respiration rate	1.242305326	0.648076257	30	25.7560028057	0.9960226868
Pinus banksiana	MTD4173	respiration rate	0.2546005337	1.1538126515	30	1.4934288697	0.9972383055
Pinus banksiana	MTD4177	respiration rate	0.3940393032	0.9537827656	30	3.7048050502	0.9981602382
Pinus banksiana	MTD4180	respiration rate	1.1912548819	0.6824420689	30	3.0861731166	0.9977269465
Pinus banksiana	MTD4181	respiration rate	0.3141220408	1.0941926453	30	1.0944667341	0.9958989975
Triticum aestivum	MTD4213	respiration rate	0.002407569	0.0002756268	5	1.2359176183	0.9811772831
Triticum aestivum	MTD4214	respiration rate	1.3E-07	4.8839E-05	5	1.9642462282	0.9726360992
Spirulina platensis	MTD4219	respiration rate	0.5042047134	0.5696133636	44.665	1.2496231691	0.9944845041
Prunus persica	MTD4236	respiration rate	1.3136466999	0.0007105597	16.744	8.2573618526	0.4695843327
Colobanthus quitensis	MTD4240	respiration rate	2.6019078635	0.5236908658	28.585	1.1113275053	0.9993013553
Colobanthus quitensis	MTD4241	respiration rate	0.3661268593	1.4510509852	28.613	1.4511836451	0.9779868337
Deschampsia antarctica	MTD4243	respiration rate	2.93019773	0.4907501477	28.941	0.7560987926	0.9981599435
Deschampsia antarctica	MTD4244	respiration rate	0.6649178441	1.0427658907	28.362	1.0433700238	0.9980065185
Acetobacterium Z-4092	1995, O. R. Kotsyurbenko and M. V. Simankova and A. N. Nozhevnikova. Not Available and T. N. Zhilina and N. P. Bolotina and A. M. Lysenko and G. A. Osipov, 'New species of psychrophilic acetogens: Acetobacterium bakii sp. nov., A. paludosum sp. nov., A. fimetarium sp. nov.'. Archives of Microbiology, 163(1),pp29-34	Population Growth Rate	1.20105610303E-05	0.818854772242	129.284087607	0.818941169985	0.973281750025
Acetobacterium Z-4290	1995, O. R. Kotsyurbenko and M. V. Simankova and A. N. Nozhevnikova. Not Available and T. N. Zhilina and N. P. Bolotina and A. M. Lysenko and G. A. Osipov, 'New species of psychrophilic acetogens: Acetobacterium bakii sp. nov., A. paludosum sp. nov., A. fimetarium sp. nov.'. Archives of Microbiology, 163(1),pp29-34	Population Growth Rate	4.06834157721E-06	0.539542514202	34.4300390144	49.8580768956	0.978133182492
Acetobacterium Z-4391	1995, O. R. Kotsyurbenko and M. V. Simankova and A. N. Nozhevnikova. Not Available and T. N. Zhilina and N. P. Bolotina and A. M. Lysenko and G. A. Osipov, 'New species of psychrophilic acetogens: Acetobacterium bakii sp. nov., A. paludosum sp. nov., A. fimetarium sp. nov.'. Archives of Microbiology, 163(1),pp29-34	Population Growth Rate	2.04512337608E-05	0.16307901507	42.5589175902	7.68702279051	0.976576774701
Acetobacterium bakii	Nozhevnikova, AN, et al Temperature characteristics of methanogenic archaea and acetogenic bacteria isolated from cold environments. Water Science and Technology, 44, 41-48	Population Growth Rate	2.06035358028E-05	0.163104033319	38.6178848998	13.8611234655	0.983669994508
Acetobacterium carbinolicum	Paarup, M et al (2006) Characterization of the psychrotolerant acetogen strain SyrA5 and the emended description of the species Acetobacterium carbinolicum. Antonie va Leewenhoek 89, 55-69	Population Growth Rate	1.26439487355E-07	1.9388086185	57.7673590027	1.93889006496	0.937341756136
Acetobacterium fimetarium	Nozhevnikova, AN, et al Temperature characteristics of methanogenic archaea and acetogenic bacteria isolated from cold environments. Water Science and Technology, 44, 41-48	Population Growth Rate	4.21021490984E-06	0.525460234005	43.5994224549	48.7557785268	0.977469900876
Acetobacterium paludosum	Nozhevnikova, AN, et al Temperature characteristics of methanogenic archaea and acetogenic bacteria isolated from cold environments. Water Science and Technology, 44, 41-48	Population Growth Rate	1.21730035934E-05	0.85249202076	113.853465738	0.852626759712	0.971551398508
Acetobacterium tundrae	2000, Maria V. Simankova and Oleg R. Kotsyurbenko and Erko Stackebrandt and Nadezhda A. Kostrikina and Anatoliy M. Lysenko and Georgiy A. Osipov and Alla N. Nozhevnikova, 'Acetobacterium tundrae sp. nov., a new psychrophilic acetogenic bacterium from tundra soil'. Archives of Microbiology, 174(6),pp440-447	Population Growth Rate	1.92167032668E-06	0.587344170648	32.860184525	49.9757650962	0.960208315417
Acetogenium kivui	Leigh, JA et al (1981) Acetogenium kivui, a New Thermophilic Hydrogen-Oxidizing, Acetogenic Bacterium. Arch Microbiol 129, 275-280	Population Growth Rate	1.21872880938E-14	3.09940565649	95.2889521476	3.09943972612	0.965837796425
Acidianus brierleyi	2005, P.D. Franzmann and C.M. Haddad and R.B. Hawkes and W.J. Robertson and J.J. Plumb, 'Effects of temperature on the rates of iron and sulfur oxidation by selected bioleaching Bacteria and Archaea: Application of the Ratkowsky equation'. Minerals Engineering, 18(13-14),pp1304-1314	Fe3+ Oxidation Rate	8.4926835298E-11	1.48737376333	71.8171694753	6.21315139819	0.832937216308
Acidianus_brierleyi	2005, P.D. Franzmann and C.M. Haddad and R.B. Hawkes and W.J. Robertson and J.J. Plumb, 'Effects of temperature on the rates of iron and sulfur oxidation by selected bioleaching Bacteria and Archaea: Application of the Ratkowsky equation'. Minerals Engineering, 18(13-14),pp1304-1314	Sulphur Oxidation Rate	2.54199195489E-09	0.748100369047	75.3674299318	2.87564875383	0.970766447751
Acidimicrobium ferrooxidans	2005, P.D. Franzmann and C.M. Haddad and R.B. Hawkes and W.J. Robertson and J.J. Plumb, 'Effects of temperature on the rates of iron and sulfur oxidation by selected bioleaching Bacteria and Archaea: Application of the Ratkowsky equation'. Minerals Engineering, 18(13-14),pp1304-1314	Fe3+ Oxidation Rate	4.81637591561E-06	0.438368666535	54.1976945473	14.503418011	0.670704415023
Acidithiobacillus_caldus	2005, P.D. Franzmann and C.M. Haddad and R.B. Hawkes and W.J. Robertson and J.J. Plumb, 'Effects of temperature on the rates of iron and sulfur oxidation by selected bioleaching Bacteria and Archaea: Application of the Ratkowsky equation'. Minerals Engineering, 18(13-14),pp1304-1314	Sulphur Oxidation Rate	4.87481938814E-07	0.230627624031	50.1077019097	20.0131988569	0.838528919683
Acidithiobacillus_ferrooxidans	2005, P.D. Franzmann and C.M. Haddad and R.B. Hawkes and W.J. Robertson and J.J. Plumb, 'Effects of temperature on the rates of iron and sulfur oxidation by selected bioleaching Bacteria and Archaea: Application of the Ratkowsky equation'. Minerals Engineering, 18(13-14),pp1304-1314	Sulphur Oxidation Rate	1.9800527224E-07	0.227933740104	29.6808025784	2.22762279633	0.742948397038
Acidithiobacillus_thiooxidans	2005, P.D. Franzmann and C.M. Haddad and R.B. Hawkes and W.J. Robertson and J.J. Plumb, 'Effects of temperature on the rates of iron and sulfur oxidation by selected bioleaching Bacteria and Archaea: Application of the Ratkowsky equation'. Minerals Engineering, 18(13-14),pp1304-1314	Sulphur Oxidation Rate	3.61614651028E-07	0.439366653655	34.9362819939	13.758663477	0.833219757117
Aeromonas hydrophila	2005, David A. Ratkowsky and June Olley and Tom Ross, 'Unifying temperature effects on the growth rate of bacteria and the stability of globular proteins'. Journal of Theoretical Biology, 233(3),pp351-362	Population Growth Rate	2.03090574163E-05	0.799117923379	31.842626572	3.97538911802	0.954134535704
Bacillus cereus	2005, J MEMBRE and B LEPORQ and M VIALETTE and E METTLER and L PERRIER and D THUAULT and M ZWIETERING, 'Temperature effect on bacterial growth rate: quantitative microbiology approach including cardinal values and variability estimates to perform growth simulations on/in food'. International Journal of Food Microbiology, 100(1-3),pp179-186	Population Growth Rate	1.79983289117E-06	1.73873196797	71.509685547	1.73886546957	0.883650487242
Brevibacterium sp.	Nedwell, D. B., & Rutter, M. (1994). Influence of temperature on growth rate and competition between two psychrotolerant Antarctic bacteria: low temperature diminishes affinity for substrate uptake. Applied and Environmental Microbiology, 60(6), 1984–1992.	Population Growth Rate	3.1640635356E-06	1.640622427	49.7462519602	1.64082594385	0.393505001236
Brochothrix thermosphacta	2012, Fran�oise Leroi and Papa Abdoulaye Fall and Marie France Pilet and Fr�d�rique Chevalier and R�gis Baron, 'Influence of temperature, pH and NaCl concentration on the maximal growth rate of Brochothrix thermosphacta and a bioprotective bacteria Lactococcus piscium CNCM I-4031'. Food Microbiology, 31(2),pp222-228	Population Growth Rate	1.09738508036E-05	1.01469611481	27.977555667	13.9074942118	0.797502316256
Caldicellulosiruptor obsidiansis	2009, S. D. Hamilton-Brehm and J. J. Mosher and T. Vishnivetskaya and M. Podar and S. Carroll and S. Allman and T. J. Phelps and M. Keller and J. G. Elkins, 'Caldicellulosiruptor obsidiansis sp. nov., an Anaerobic, Extremely Thermophilic, Cellulolytic Bacterium Isolated from Obsidian Pool, Yellowstone National Park'. Applied and Environmental Microbiology, 76(4),pp1014-1020	Population Growth Rate	3.80388989445E-05	0.172046857912	77.0026892488	5.26660081178	0.817084346068
Candidatus Brocadia sinica	article: 2011, M. Oshiki and M. Shimokawa and N. Fujii and H. Satoh and S. Okabe, 'Physiological characteristics of the anaerobic ammonium-oxidizing bacterium 'Candidatus Brocadia sinica''. Microbiology, 157(6),pp1706-1713	Nitrogen Removal Rate	1.3407712708E-06	0.523516127134	41.2191510231	3.39288149867	0.859157984836
Clostridium autoethanogenum	Abrini, J et al (1994) Clostridium autoethanogenum, sp. nov., an anaerobic bacterium that produces ethanol from carbon monoxide. Arch Microbiol 161, 345-351	Population Growth Rate	1.56140961985E-07	1.14087895793	46.4076035272	1.36836726176	0.996905182071
Clostridium fervidus	Patel BK, et al (1987) Clostridium fervidus sp. nov. a New Chemoorganotrophic Acetogenic Thermophile. Int J Syst Bacteriol 37, 123-126	Population Growth Rate	3.42625880961E-09	1.25491117854	66.787606477	8.87087720901	0.96965376081
Clostridium perfringens	2011, Lihan Huang and Andy Hwang and John Phillips, 'Effect of Temperature on Microbial Growth Rate-Mathematical Analysis: The Arrhenius and Eyring-Polanyi Connections'. Journal of Food Science, 76(8),ppE553-E560	Population Growth Rate	1.88399018462E-10	3.53289851216	54.2414747167	3.53314180266	0.493563780616
Clostridium thermosuccinogenes	Drent, WJ et al (1991) Fermentation of Inulin by Clostridium thermosuccinogenes sp. nov., a Thermophilic Anaerobic Bacterium Isolated from Various Habitats. Appl Env Micro 57, 455-462	Population Growth Rate	4.90888350445E-17	4.51626470545	68.3088015533	4.51638220224	0.820938001957
Desulfobacter curvatus	Isaksen, M. F., & Jorgensen, B. B. (1996). Adaptation of Psychrophilic and Psychrotrophic Sulfate-Reducing Bacteria to Permanently Cold Marine Environments. Applied and Environmental Microbiology, 62(2), 408�414.	Population Growth Rate	3.48410188024E-08	2.15149267605	60.1121874568	2.1515342772	0.924962243342
Desulfobacter curvatus	Isaksen, M. F., & Jorgensen, B. B. (1996). Adaptation of Psychrophilic and Psychrotrophic Sulfate-Reducing Bacteria to Permanently Cold Marine Environments. Applied and Environmental Microbiology, 62(2), 408�414.	Sulfate Reduction Rate	2.99581939377E-10	0.876662017821	34.9200567182	12.7188426932	0.624492612455
Desulfofaba gelida	1999, Christian Knoblauch and Bo Barker Jorgensen, 'Effect of temperature on sulphate reduction, growth rate and growth yield in five psychrophilic sulphate-reducing bacteria from Arctic sediments'. Environmental Microbiology, 1(5),pp457-467	Population Growth Rate	4.18499188333E-07	1.47844403499	6.76576792416	18.6369326158	0.84708713809
Desulfofrigus fragile	1999, Christian Knoblauch and Bo Barker Jorgensen, 'Effect of temperature on sulphate reduction, growth rate and growth yield in five psychrophilic sulphate-reducing bacteria from Arctic sediments'. Environmental Microbiology, 1(5),pp457-467	Population Growth Rate	2.96963478162E-06	0.440600091621	21.7005365014	13.1636907372	0.914884014822
Desulfofrigus fragile	1999, Christian Knoblauch and Bo Barker Jorgensen, 'Effect of temperature on sulphate reduction, growth rate and growth yield in five psychrophilic sulphate-reducing bacteria from Arctic sediments'. Environmental Microbiology, 1(5),pp457-467	Sulfate Reduction Rate	4.66840925811E-05	0.611913115721	27.4265288924	6.06457661722	0.906546170062
Desulfofrigus oceanense	1999, Christian Knoblauch and Bo Barker Jorgensen, 'Effect of temperature on sulphate reduction, growth rate and growth yield in five psychrophilic sulphate-reducing bacteria from Arctic sediments'. Environmental Microbiology, 1(5),pp457-467	Population Growth Rate	3.28020930598E-07	0.864600791774	12.406721059	21.3311549722	0.715778742764
Desulfofrigus oceanense	1999, Christian Knoblauch and Bo Barker Jorgensen, 'Effect of temperature on sulphate reduction, growth rate and growth yield in five psychrophilic sulphate-reducing bacteria from Arctic sediments'. Environmental Microbiology, 1(5),pp457-467	Sulfate Reduction Rate	2.74552767006E-05	0.65181394897	20.7124913332	5.38975077096	0.716664625811
Desulforhopalus sp.	Isaksen, M. F., & Jorgensen, B. B. (1996). Adaptation of Psychrophilic and Psychrotrophic Sulfate-Reducing Bacteria to Permanently Cold Marine Environments. Applied and Environmental Microbiology, 62(2), 408�414.	Population Growth Rate	8.81720938246E-07	0.79525917385	21.7870128748	25.7707607868	0.865927638432
Desulforhopalus sp.	Isaksen, M. F., & Jorgensen, B. B. (1996). Adaptation of Psychrophilic and Psychrotrophic Sulfate-Reducing Bacteria to Permanently Cold Marine Environments. Applied and Environmental Microbiology, 62(2), 408�414.	Sulfate Reduction Rate	1.36464580274E-10	0.930621860029	28.2076094864	6.39842253184	0.950069512825
Desulfotalea arctica	1999, Christian Knoblauch and Bo Barker Jorgensen, 'Effect of temperature on sulphate reduction, growth rate and growth yield in five psychrophilic sulphate-reducing bacteria from Arctic sediments'. Environmental Microbiology, 1(5),pp457-467	Population Growth Rate	1.63686135935E-06	0.452437477688	20.3047930563	12.2986050898	0.795594545078
Desulfotalea arctica	1999, Christian Knoblauch and Bo Barker Jorgensen, 'Effect of temperature on sulphate reduction, growth rate and growth yield in five psychrophilic sulphate-reducing bacteria from Arctic sediments'. Environmental Microbiology, 1(5),pp457-467	Sulfate Reduction Rate	5.23681344316E-05	0.598327044856	23.6710807236	4.68580465112	0.954273326309
Desulfotalea psychrophila	1999, Christian Knoblauch and Bo Barker Jorgensen, 'Effect of temperature on sulphate reduction, growth rate and growth yield in five psychrophilic sulphate-reducing bacteria from Arctic sediments'. Environmental Microbiology, 1(5),pp457-467	Population Growth Rate	3.27027677808E-06	0.333902051989	16.9438563111	35.9504564461	0.547048717172
Desulfotalea psychrophila	1999, Christian Knoblauch and Bo Barker Jorgensen, 'Effect of temperature on sulphate reduction, growth rate and growth yield in five psychrophilic sulphate-reducing bacteria from Arctic sediments'. Environmental Microbiology, 1(5),pp457-467	Sulfate Reduction Rate	9.68853580357E-06	0.881609113838	9.57682907151	3.13917069251	0.879557186558
Erwinia amylovora	2001, Helene Feil and Alexander H. Purcell, 'Temperature-Dependent Growth and Survival of Xylella fastidiosa in Vitro and in Potted Grapevines '. Plant Disease, 85(12),pp1230-1234	Population Growth Rate	4.76967225529E-06	0.946528855091	31.395029593	18.6140786254	0.656230914556
Escherichia coli NT (R31)	2005, David A. Ratkowsky and June Olley and Tom Ross, 'Unifying temperature effects on the growth rate of bacteria and the stability of globular proteins'. Journal of Theoretical Biology, 233(3),pp351-362	Population Growth Rate	7.56680907738E-07	1.96077713162	38.687426012	2.00818421656	0.850097697739
Escherichia coli ONT H8 (R91)	2005, David A. Ratkowsky and June Olley and Tom Ross, 'Unifying temperature effects on the growth rate of bacteria and the stability of globular proteins'. Journal of Theoretical Biology, 233(3),pp351-362	Population Growth Rate	2.1688838375E-06	1.46826306266	35.6157043936	1.82914187852	0.881650098856
Escherichia coli O111:H-	2005, David A. Ratkowsky and June Olley and Tom Ross, 'Unifying temperature effects on the growth rate of bacteria and the stability of globular proteins'. Journal of Theoretical Biology, 233(3),pp351-362	Population Growth Rate	6.08028248251E-07	1.95944143807	63.1655290149	1.95972824019	0.880610785161
Escherichia coli O126:H21(R10)	2005, David A. Ratkowsky and June Olley and Tom Ross, 'Unifying temperature effects on the growth rate of bacteria and the stability of globular proteins'. Journal of Theoretical Biology, 233(3),pp351-362	Population Growth Rate	2.0868541357E-06	1.53676250571	37.2702479706	1.72951081602	0.884956284464
Escherichia coli O157:H-	2005, David A. Ratkowsky and June Olley and Tom Ross, 'Unifying temperature effects on the growth rate of bacteria and the stability of globular proteins'. Journal of Theoretical Biology, 233(3),pp351-362	Population Growth Rate	1.67601471861E-06	1.79147761222	71.5828955986	1.79159751876	0.916527923516
Escherichia coli O157:H7 (EH9)	2005, David A. Ratkowsky and June Olley and Tom Ross, 'Unifying temperature effects on the growth rate of bacteria and the stability of globular proteins'. Journal of Theoretical Biology, 233(3),pp351-362	Population Growth Rate	9.74861104761E-07	1.820603542	71.1061104076	1.82072836232	0.945780062161
Escherichia coli O81:H- (R106)	2005, David A. Ratkowsky and June Olley and Tom Ross, 'Unifying temperature effects on the growth rate of bacteria and the stability of globular proteins'. Journal of Theoretical Biology, 233(3),pp351-362	Population Growth Rate	2.74124643686E-06	1.3979928613	36.3245848743	1.73397616564	0.901110708626
Escherichia coli O88:H- (R171)	2005, David A. Ratkowsky and June Olley and Tom Ross, 'Unifying temperature effects on the growth rate of bacteria and the stability of globular proteins'. Journal of Theoretical Biology, 233(3),pp351-362	Population Growth Rate	8.81527132395E-07	1.72588773269	79.2782471504	1.72597239497	0.959256089003
Escherichia coli O88:H- (R172)	2005, David A. Ratkowsky and June Olley and Tom Ross, 'Unifying temperature effects on the growth rate of bacteria and the stability of globular proteins'. Journal of Theoretical Biology, 233(3),pp351-362	Population Growth Rate	8.29481938098E-07	1.74456247278	78.569554771	1.74464590623	0.972388158086
Escherichia coli	1998, K Krist, 'Final optical density and growth rate; effects of temperature and NaCl differ from acidity'. International Journal of Food Microbiology, 43(3),pp195-203	Population Growth Rate	4.14097189583E-06	1.0226329662	33.2806411512	2.60196477407	0.88273700138
Escherichia coli	2005, David A. Ratkowsky and June Olley and Tom Ross, 'Unifying temperature effects on the growth rate of bacteria and the stability of globular proteins'. Journal of Theoretical Biology, 233(3),pp351-362	Population Growth Rate	3.8659055699E-06	1.3215645944	35.546000921	1.88377539542	0.861645711799
Escherichia coli	2005, J MEMBRE and B LEPORQ and M VIALETTE and E METTLER and L PERRIER and D THUAULT and M ZWIETERING, 'Temperature effect on bacterial growth rate: quantitative microbiology approach including cardinal values and variability estimates to perform growth simulations on/in food'. International Journal of Food Microbiology, 100(1-3),pp179-186	Population Growth Rate	7.64159781647E-07	2.04502562371	62.3088321067	2.04517706287	0.856594900152
Escherichia coli	2011, Lihan Huang and Andy Hwang and John Phillips, 'Effect of Temperature on Microbial Growth Rate-Mathematical Analysis: The Arrhenius and Eyring-Polanyi Connections'. Journal of Food Science, 76(8),ppE553-E560	Population Growth Rate	1.09127558719E-08	2.58558076073	60.061878981	2.58599584779	0.749620729821
Escherichia coli	2012, E. Van Derlinden and J.F. Van Impe, 'Modeling growth rates as a function of temperature: Model performance evaluation with focus on the suboptimal temperature range'. International Journal of Food Microbiology, 158(1),pp73-78	Population Growth Rate	1.46464741538E-06	1.40534154634	37.0467405501	2.10084284744	0.930931904412
Escherichia coli	Karen Krist (1997) Description and Mechanisms of Bacterial Growth Responses to Water Activity and Compatible Solutes. PhD Thesis, University of Tasmania	Population Growth Rate	3.94189848554E-06	1.03039061956	121.144798738	1.03045579687	0.323676957299
Ferroplasma acidiphilum	2005, P.D. Franzmann and C.M. Haddad and R.B. Hawkes and W.J. Robertson and J.J. Plumb, 'Effects of temperature on the rates of iron and sulfur oxidation by selected bioleaching Bacteria and Archaea: Application of the Ratkowsky equation'. Minerals Engineering, 18(13-14),pp1304-1314	Fe2+ Oxidation Rate	6.72114194689E-08	0.73666670666	40.3992398383	6.42859050142	0.826963523386
Ferroplasma cyprexacervatum	2005, P.D. Franzmann and C.M. Haddad and R.B. Hawkes and W.J. Robertson and J.J. Plumb, 'Effects of temperature on the rates of iron and sulfur oxidation by selected bioleaching Bacteria and Archaea: Application of the Ratkowsky equation'. Minerals Engineering, 18(13-14),pp1304-1314	Fe2+ Oxidation Rate	4.50840675807E-07	0.505591212225	59.0576295723	19.2760739361	0.828100397166
Gelidibacter sp.	2005, David A. Ratkowsky and June Olley and Tom Ross, 'Unifying temperature effects on the growth rate of bacteria and the stability of globular proteins'. Journal of Theoretical Biology, 233(3),pp351-362	Population Growth Rate	8.15667263127E-06	0.822132339798	23.1609945157	1.51395813081	0.935487521935
Geobacillus stearothermophilus	2015, Narjes Mtimet and Cl�ment Trunet and Anne-Gabrielle Mathot and Laurent Venaille and Ivan Legu�rinel and Louis Coroller and Olivier Couvert, 'Modeling the behavior of Geobacillus stearothermophilus ATCC 12980 throughout its life cycle as vegetative cells or spores using growth boundaries'. Food Microbiology, 48,pp153-162	Population Growth Rate	1.58740795941E-07	1.14544579434	60.0242052006	10.2811215294	0.483201542037
Glaciecola punicea	2005, David A. Ratkowsky and June Olley and Tom Ross, 'Unifying temperature effects on the growth rate of bacteria and the stability of globular proteins'. Journal of Theoretical Biology, 233(3),pp351-362	Population Growth Rate	9.0476675667E-06	0.799551590067	14.7902035591	1.82600081271	0.94526281713
Haloarcula vallismortis	2005, J. L. Robinson and B. Pyzyna and R. G. Atrasz and C. A. Henderson and K. L. Morrill and A. M. Burd and E. DeSoucy and R. E. Fogleman and J. B. Naylor and S. M. Steele and D. R. Elliott and K. J. Leyva and R. F. Shand, 'Growth Kinetics of Extremely Halophilic Archaea (Family Halobacteriaceae) as Revealed by Arrhenius Plots'. Journal of Bacteriology, 187(3),pp923-929	Population Growth Rate	1.87516283202E-05	0.378863020773	45.158788967	2.6015845897	0.95996209007
Halobacterium salinarum	2005, J. L. Robinson and B. Pyzyna and R. G. Atrasz and C. A. Henderson and K. L. Morrill and A. M. Burd and E. DeSoucy and R. E. Fogleman and J. B. Naylor and S. M. Steele and D. R. Elliott and K. J. Leyva and R. F. Shand, 'Growth Kinetics of Extremely Halophilic Archaea (Family Halobacteriaceae) as Revealed by Arrhenius Plots'. Journal of Bacteriology, 187(3),pp923-929	Population Growth Rate	9.32758464426E-06	0.651658165786	149.999999797	0.652610908222	0.994381420339
Halobacterium sp. ACAM32	1988, T. A. McMeekin and P. D. Franzmann, 'Effect of temperature on the growth rates of halotolerant and halophilic bacteria isolated from Antarctic saline lakes'. Polar Biology, 8(4),pp281-285	Population Growth Rate	4.89588866488E-08	1.3876345221	28.3421156757	2.27416109682	0.907368975147
Halobacterium sp. ACAM34	1988, T. A. McMeekin and P. D. Franzmann, 'Effect of temperature on the growth rates of halotolerant and halophilic bacteria isolated from Antarctic saline lakes'. Polar Biology, 8(4),pp281-285	Population Growth Rate	8.5414024632E-08	1.21632262587	36.2933125001	1.46733129609	0.942397589041
Halobaculum gomorrense	2005, J. L. Robinson and B. Pyzyna and R. G. Atrasz and C. A. Henderson and K. L. Morrill and A. M. Burd and E. DeSoucy and R. E. Fogleman and J. B. Naylor and S. M. Steele and D. R. Elliott and K. J. Leyva and R. F. Shand, 'Growth Kinetics of Extremely Halophilic Archaea (Family Halobacteriaceae) as Revealed by Arrhenius Plots'. Journal of Bacteriology, 187(3),pp923-929	Population Growth Rate	1.9237176087E-05	0.396772881926	44.5686083068	1.80818282528	0.993461247305
Halococcus morrhuae	2005, J. L. Robinson and B. Pyzyna and R. G. Atrasz and C. A. Henderson and K. L. Morrill and A. M. Burd and E. DeSoucy and R. E. Fogleman and J. B. Naylor and S. M. Steele and D. R. Elliott and K. J. Leyva and R. F. Shand, 'Growth Kinetics of Extremely Halophilic Archaea (Family Halobacteriaceae) as Revealed by Arrhenius Plots'. Journal of Bacteriology, 187(3),pp923-929	Population Growth Rate	2.16752663781E-05	0.351818881466	50.1932196906	2.92498139066	0.990523245306
Haloferax volcanii	2005, J. L. Robinson and B. Pyzyna and R. G. Atrasz and C. A. Henderson and K. L. Morrill and A. M. Burd and E. DeSoucy and R. E. Fogleman and J. B. Naylor and S. M. Steele and D. R. Elliott and K. J. Leyva and R. F. Shand, 'Growth Kinetics of Extremely Halophilic Archaea (Family Halobacteriaceae) as Revealed by Arrhenius Plots'. Journal of Bacteriology, 187(3),pp923-929	Population Growth Rate	2.25808405612E-05	0.368926940233	44.5781830732	4.10268183398	0.990741854729
Halogeometricum borinquense	2005, J. L. Robinson and B. Pyzyna and R. G. Atrasz and C. A. Henderson and K. L. Morrill and A. M. Burd and E. DeSoucy and R. E. Fogleman and J. B. Naylor and S. M. Steele and D. R. Elliott and K. J. Leyva and R. F. Shand, 'Growth Kinetics of Extremely Halophilic Archaea (Family Halobacteriaceae) as Revealed by Arrhenius Plots'. Journal of Bacteriology, 187(3),pp923-929	Population Growth Rate	1.76948378653E-05	0.415481240281	49.4716302905	1.41548986831	0.995608448596
Halomonas elongata	Karen Krist (1997) Description and Mechanisms of Bacterial Growth Responses to Water Activity and Compatible Solutes. PhD Thesis, University of Tasmania	Population Growth Rate	4.07521008473E-06	0.693669301377	38.2967831509	8.95424007341	0.396634812382
Halomonas subglaciescola ACAM11	1988, T. A. McMeekin and P. D. Franzmann, 'Effect of temperature on the growth rates of halotolerant and halophilic bacteria isolated from Antarctic saline lakes'. Polar Biology, 8(4),pp281-285	Population Growth Rate	1.88079996732E-08	1.64084321206	17.9171024492	1.79168789338	0.93964198948
Halomonas subglaciescola ACAM12	1988, T. A. McMeekin and P. D. Franzmann, 'Effect of temperature on the growth rates of halotolerant and halophilic bacteria isolated from Antarctic saline lakes'. Polar Biology, 8(4),pp281-285	Population Growth Rate	8.27229070014E-09	2.02292474176	47.9043949255	2.02309140036	0.954941989921
Halomonas subglaciescola ACAM15	1988, T. A. McMeekin and P. D. Franzmann, 'Effect of temperature on the growth rates of halotolerant and halophilic bacteria isolated from Antarctic saline lakes'. Polar Biology, 8(4),pp281-285	Population Growth Rate	2.077670101E-08	1.46734874921	24.0808485352	1.55038970475	0.970864011988
Halomonas subglaciescola ACAM19	1988, T. A. McMeekin and P. D. Franzmann, 'Effect of temperature on the growth rates of halotolerant and halophilic bacteria isolated from Antarctic saline lakes'. Polar Biology, 8(4),pp281-285	Population Growth Rate	2.50225432482E-08	1.75248249813	36.6076748016	1.7550243194	0.932790332455
Halomonas subglaciescola ACAM30	1988, T. A. McMeekin and P. D. Franzmann, 'Effect of temperature on the growth rates of halotolerant and halophilic bacteria isolated from Antarctic saline lakes'. Polar Biology, 8(4),pp281-285	Population Growth Rate	7.5768922245E-09	1.49717321265	15.4529502687	2.069329375	0.676611351882
Halorubrum saccharovorum	2005, J. L. Robinson and B. Pyzyna and R. G. Atrasz and C. A. Henderson and K. L. Morrill and A. M. Burd and E. DeSoucy and R. E. Fogleman and J. B. Naylor and S. M. Steele and D. R. Elliott and K. J. Leyva and R. F. Shand, 'Growth Kinetics of Extremely Halophilic Archaea (Family Halobacteriaceae) as Revealed by Arrhenius Plots'. Journal of Bacteriology, 187(3),pp923-929	Population Growth Rate	1.5627059148E-05	0.428111498278	43.0944336554	1.82372945094	0.976858731464
Haloterrigena turkmenica	2005, J. L. Robinson and B. Pyzyna and R. G. Atrasz and C. A. Henderson and K. L. Morrill and A. M. Burd and E. DeSoucy and R. E. Fogleman and J. B. Naylor and S. M. Steele and D. R. Elliott and K. J. Leyva and R. F. Shand, 'Growth Kinetics of Extremely Halophilic Archaea (Family Halobacteriaceae) as Revealed by Arrhenius Plots'. Journal of Bacteriology, 187(3),pp923-929	Population Growth Rate	2.59406516463E-05	0.328102526086	50.2912786461	2.20722020613	0.986124954572
Hydrogenophaga pseudoflava	Nedwell, D. B., & Rutter, M. (1994). Influence of temperature on growth rate and competition between two psychrotolerant Antarctic bacteria: low temperature diminishes affinity for substrate uptake. Applied and Environmental Microbiology, 60(6), 1984–1992.	Population Growth Rate	1.02928903814E-05	0.586544350415	23.6883096945	4.89654666817	0.790431408556
Klebsiella oxytoca	2005, David A. Ratkowsky and June Olley and Tom Ross, 'Unifying temperature effects on the growth rate of bacteria and the stability of globular proteins'. Journal of Theoretical Biology, 233(3),pp351-362	Population Growth Rate	4.6179270226E-06	1.58621686959	70.9994543083	1.58645125412	0.880010775159
Klebsiella pneumoniae	A. A. Esener and J. A. Roels and N. W. F. Kossen, 'The influence of temperature on the maximum specific growth rate ofKlebsiella pneumoniae'. Biotechnology and Bioengineering, 23(6),pp1401-1405	Population Growth Rate	4.11995164155E-06	0.936864195805	36.4444361841	2.86127539838	0.999949967941
Lactobacillus rhamnosus	2013, Ľubomír Valík and Alžbeta Medveďová and Michal Čižniar and Denisa Liptáková, 'Evaluation of temperature effect on growth rate of Lactobacillus rhamnosus GG in milk using secondary models'. Chemical Papers, 67(7)	Population Growth Rate	2.37262229405E-06	1.13442024624	39.5683051624	1.40655495809	0.932016523037
Lactococcus lactis MG1363	Jun Chen, Jing Shen, Lars Ingvar Hellgren, Peter Ruhdal Jensen and Christian Solem (2015) Adaptation of Lactococcus lactis to high growth temperature leads to a dramatic increase in acidification rate. Scientific Reports. 5	Population Growth Rate	0.000309081291366	1.17051923052E-05	26.6112573049	8.91000842549	0.993232171205
Lactococcus lactis TM29	Jun Chen, Jing Shen, Lars Ingvar Hellgren, Peter Ruhdal Jensen and Christian Solem (2015) Adaptation of Lactococcus lactis to high growth temperature leads to a dramatic increase in acidification rate. Scientific Reports. 5	Population Growth Rate	0.000145209290415	0.173277972328	34.818888217	3.74396988117	0.981463508632
Lactococcus piscium	2012, Fran�oise Leroi and Papa Abdoulaye Fall and Marie France Pilet and Fr�d�rique Chevalier and R�gis Baron, 'Influence of temperature, pH and NaCl concentration on the maximal growth rate of Brochothrix thermosphacta and a bioprotective bacteria Lactococcus piscium CNCM I-4031'. Food Microbiology, 31(2),pp222-228	Population Growth Rate	7.6666019308E-06	1.05687212958	25.5032023583	27.515507632	0.338607529678
Leptospirillum ferriphilum	2005, P.D. Franzmann and C.M. Haddad and R.B. Hawkes and W.J. Robertson and J.J. Plumb, 'Effects of temperature on the rates of iron and sulfur oxidation by selected bioleaching Bacteria and Archaea: Application of the Ratkowsky equation'. Minerals Engineering, 18(13-14),pp1304-1314	Fe3+ Oxidation Rate	2.21826801323E-07	1.12061215288	38.0051179275	2.56132283037	0.976905840986
Leptospirillum ferrooxidans	2005, P.D. Franzmann and C.M. Haddad and R.B. Hawkes and W.J. Robertson and J.J. Plumb, 'Effects of temperature on the rates of iron and sulfur oxidation by selected bioleaching Bacteria and Archaea: Application of the Ratkowsky equation'. Minerals Engineering, 18(13-14),pp1304-1314	Fe3+ Oxidation Rate	7.93624511868E-07	0.678830251271	39.1918135555	10.7704514887	0.823163768399
Listeria monocytogenes LM 1/2a	Fang and Yanhong Liu and Lihan Huang, 'Growth kinetics of Listeria monocytogenes and spoilage microorganisms in fresh-cut cantaloupe'. Food Microbiology, 34(1),pp174-181	Population Growth Rate	1.35282345732E-06	1.72899143906	70.0461683314	1.7290876628	0.953947013011
Listeria monocytogenes LM 1/2b	Fang and Yanhong Liu and Lihan Huang, 'Growth kinetics of Listeria monocytogenes and spoilage microorganisms in fresh-cut cantaloupe'. Food Microbiology, 34(1),pp174-181	Population Growth Rate	2.8184932104E-06	1.36870539044	44.3529660367	1.40566627177	0.965110039183
Listeria monocytogenes LM 4b	Fang and Yanhong Liu and Lihan Huang, 'Growth kinetics of Listeria monocytogenes and spoilage microorganisms in fresh-cut cantaloupe'. Food Microbiology, 34(1),pp174-181	Population Growth Rate	9.45995751151E-07	1.83708008633	66.6834401104	1.83717631086	0.960342127774
Listeria monocytogenes	2005, David A. Ratkowsky and June Olley and Tom Ross, 'Unifying temperature effects on the growth rate of bacteria and the stability of globular proteins'. Journal of Theoretical Biology, 233(3),pp351-362	Population Growth Rate	5.3692712296E-06	1.07431062355	32.7399692225	2.24625585466	0.871615662183
Listeria monocytogenes	2005, J MEMBRE and B LEPORQ and M VIALETTE and E METTLER and L PERRIER and D THUAULT and M ZWIETERING, 'Temperature effect on bacterial growth rate: quantitative microbiology approach including cardinal values and variability estimates to perform growth simulations on/in food'. International Journal of Food Microbiology, 100(1-3),pp179-186	Population Growth Rate	5.47302391489E-06	1.33157002249	47.9095882681	1.34915523368	0.955490765152
Methanobacterium sp. Strain CALS-1	Zinder, SH et al. (1984) Effects of temperature on methanogenesis in a thermophilic anaerobic digestor. Appl. Env. Micro. 47, 808-813.	Methanogenesis	3.33235797039E-11	2.41862244544	102.779710116	2.41863614729	0.821440006918
Methanobacterium strain AZ	Zehnder, A.J.B., and K. Wuhrmann (1977) Physiology of a Methanobacterium strain AZ, Arch. Mibrobiol. 111, 199-205.	Methanogenesis	0.0200285127849	0.661170218291	36.6723879959	2.92505865286	0.967524897934
Methanobacterium thermoautotrophicus	Zeikus, JG & Wolfe, RS (1972) Methanobacterium thermoautotrophicus sp. N., an anaerobic, autotrophic extreme thermophile. J. Bacter. 109, 707-713.	Methanogenesis	2.97834042273E-09	1.35952686019	68.0153504113	6.70623659637	0.606014921684
Methanopyrus kandleri	2008, K. Takai and K. Nakamura and T. Toki and U. Tsunogai and M. Miyazaki and J. Miyazaki and H. Hirayama and S. Nakagawa and T. Nunoura and K. Horikoshi, 'Cell proliferation at 122�C and isotopically heavy CH4 production by a hyperthermophilic methanogen under high-pressure cultivation'. Proceedings of the National Academy of Sciences, 105(31),pp10949-10954	Population Growth Rate	1.66543567091E-21	3.5286667368	101.074185418	6.3576818184	0.488008274985
Methanosarcina TM-1.	Zinder, SH & Mah, RA. (1979) Isolation and characterisation of a thermophilic strain of Amethanosrcina unable to use H2-CO2 for methanogenesis. Appl. Env. Micro. 38, 996-1008.	Methanogenesis	1.23607278637E-09	1.05912847496	48.7614111143	2.48378561361	0.979071486703
Methanosarcina sp.	Ferguson, TJ & Mah, RA (1983) Isolation and characterisation of an H2 oxidising thermophilic methanogen. Appl. Env. Micro. 45, 265.	Methanogenesis	1.85217720151E-09	2.20402576676	57.2182867632	2.50876264982	0.999880160281
Methanothrix soehngenii	Huser BA, Wuhrmann K, Zehnder AJB (1982) Methanothrix soehngenii gen-nov-sppnov, a new acetotrophic non-hydrogen oxidizing methane bacterium. Archives of Microbiology, 132, 1_9.	Methanogenesis	1.27810202284E-08	1.47354875382	39.5704772922	1.56222229021	0.984334306778
Natrialba asiatica	2005, J. L. Robinson and B. Pyzyna and R. G. Atrasz and C. A. Henderson and K. L. Morrill and A. M. Burd and E. DeSoucy and R. E. Fogleman and J. B. Naylor and S. M. Steele and D. R. Elliott and K. J. Leyva and R. F. Shand, 'Growth Kinetics of Extremely Halophilic Archaea (Family Halobacteriaceae) as Revealed by Arrhenius Plots'. Journal of Bacteriology, 187(3),pp923-929	Population Growth Rate	1.6124597771E-05	0.434522416144	43.3529751306	1.71955570768	0.980776586474
Natrinema pellirubrum	2005, J. L. Robinson and B. Pyzyna and R. G. Atrasz and C. A. Henderson and K. L. Morrill and A. M. Burd and E. DeSoucy and R. E. Fogleman and J. B. Naylor and S. M. Steele and D. R. Elliott and K. J. Leyva and R. F. Shand, 'Growth Kinetics of Extremely Halophilic Archaea (Family Halobacteriaceae) as Revealed by Arrhenius Plots'. Journal of Bacteriology, 187(3),pp923-929	Population Growth Rate	2.43918767239E-05	0.314622524754	51.1404298885	3.0155462909	0.991181563418
Natronobacterium gregoryi	2005, J. L. Robinson and B. Pyzyna and R. G. Atrasz and C. A. Henderson and K. L. Morrill and A. M. Burd and E. DeSoucy and R. E. Fogleman and J. B. Naylor and S. M. Steele and D. R. Elliott and K. J. Leyva and R. F. Shand, 'Growth Kinetics of Extremely Halophilic Archaea (Family Halobacteriaceae) as Revealed by Arrhenius Plots'. Journal of Bacteriology, 187(3),pp923-929	Population Growth Rate	1.32174421032E-05	0.4722622172	45.315165654	1.71743561339	0.980806622036
Natronococcus occultus	2005, J. L. Robinson and B. Pyzyna and R. G. Atrasz and C. A. Henderson and K. L. Morrill and A. M. Burd and E. DeSoucy and R. E. Fogleman and J. B. Naylor and S. M. Steele and D. R. Elliott and K. J. Leyva and R. F. Shand, 'Growth Kinetics of Extremely Halophilic Archaea (Family Halobacteriaceae) as Revealed by Arrhenius Plots'. Journal of Bacteriology, 187(3),pp923-929	Population Growth Rate	4.41228630439E-06	0.789210138199	45.6679584003	1.07138313698	0.971323349054
Natronomonas pharaonis	2005, J. L. Robinson and B. Pyzyna and R. G. Atrasz and C. A. Henderson and K. L. Morrill and A. M. Burd and E. DeSoucy and R. E. Fogleman and J. B. Naylor and S. M. Steele and D. R. Elliott and K. J. Leyva and R. F. Shand, 'Growth Kinetics of Extremely Halophilic Archaea (Family Halobacteriaceae) as Revealed by Arrhenius Plots'. Journal of Bacteriology, 187(3),pp923-929	Population Growth Rate	9.29459236816E-06	0.536230681583	45.3786215567	1.80447151497	0.981096367114
Natronorubrum bangense	2005, J. L. Robinson and B. Pyzyna and R. G. Atrasz and C. A. Henderson and K. L. Morrill and A. M. Burd and E. DeSoucy and R. E. Fogleman and J. B. Naylor and S. M. Steele and D. R. Elliott and K. J. Leyva and R. F. Shand, 'Growth Kinetics of Extremely Halophilic Archaea (Family Halobacteriaceae) as Revealed by Arrhenius Plots'. Journal of Bacteriology, 187(3),pp923-929	Population Growth Rate	1.09399924008E-05	0.484340806752	45.5945006817	1.91966365984	0.994327668707
Nitrosotalea devanaterra Nd1	2014, Laura E. Lehtovirta-Morley and Chaorong Ge and Jenna Ross and Huaiying Yao and Graeme W. Nicol and James I. Prosser, 'Characterisation of terrestrial acidophilic archaeal ammonia oxidisers and their inhibition and stimulation by organic compounds'. FEMS Microbiology Ecology, 89(3),pp542-552	Population Growth Rate	1.37742615198E-12	4.38817159881	27.2156262355	14.3587392371	-2.33318128427
Nitrosotalea sp. Nd2	2014, Laura E. Lehtovirta-Morley and Chaorong Ge and Jenna Ross and Huaiying Yao and Graeme W. Nicol and James I. Prosser, 'Characterisation of terrestrial acidophilic archaeal ammonia oxidisers and their inhibition and stimulation by organic compounds'. FEMS Microbiology Ecology, 89(3),pp542-552	Population Growth Rate	8.32371612837E-10	2.08163415797	38.1514958133	13.6986770874	-3.76918762456
Paracoccus halodenitrificans	Karen Krist (1997) Description and Mechanisms of Bacterial Growth Responses to Water Activity and Compatible Solutes. PhD Thesis, University of Tasmania	Population Growth Rate	9.54047282968E-07	1.20502044133	31.6809645552	1.69609038045	0.480238490185
Pseudoalteromonas antarctica	M. Nevot, V. Deroncele, M J. Montes and E. Mercade (2008) Effect of incubation temperature on growth parameters of Pseudoalteromonas antarctica NF3 and its production of extracellular polymeric substances. Journal of Applied Microbiology. 105 pp255-263	Population Growth Rate	2.84322158512E-05	0.18213395597	24.8723257081	16.0087262531	0.719365214736
Pseudomonas fluorescens	2005, David A. Ratkowsky and June Olley and Tom Ross, 'Unifying temperature effects on the growth rate of bacteria and the stability of globular proteins'. Journal of Theoretical Biology, 233(3),pp351-362	Population Growth Rate	3.00156986443E-05	0.685465732431	28.8353431428	4.91671565585	0.951220714463
Pseudomonas putida	2005, David A. Ratkowsky and June Olley and Tom Ross, 'Unifying temperature effects on the growth rate of bacteria and the stability of globular proteins'. Journal of Theoretical Biology, 233(3),pp351-362	Population Growth Rate	2.95205514801E-05	0.807213446632	27.4999293026	2.37114084171	0.966915531355
Psychrobacter glacincola	John P. Bowman, David S. Nichols and Tom A. McMeekin (1997) Psychrobacter glacincola sp. nov., a Halotolerant, Psychrophilic Bacterium Isolated from Antarctic Sea Ice. Systematic and Applied Microbiology 20, 209-215	Population Growth Rate	1.636603673E-05	0.480092995993	15.0863722073	8.50535011695	0.671867115914
Pyrococcus horikoshii	1998, Juan M. Gonz�lez and Yaeko Masuchi and F. T. Robb and James W. Ammerman and Dennis L. Maeder and Miki Yanagibayashi and J. Tamaoka and Chiaki Kato, 'Pyrococcus horikoshii sp. nov., a hyperthermophilic archaeon isolated from a hydrothermal vent at the Okinawa Trough'. Extremophiles, 2(2),pp123-130	Population Growth Rate	1.58411678366E-07	0.737890533933	96.3931898197	7.09691895106	0.964009112605
Salmonella typhimurium	2011, Lihan Huang and Andy Hwang and John Phillips, 'Effect of Temperature on Microbial Growth Rate-Mathematical Analysis: The Arrhenius and Eyring-Polanyi Connections'. Journal of Food Science, 76(8),ppE553-E560	Population Growth Rate	6.12469747925E-10	3.47044617682	33.6527048042	3.51543342429	0.686849039382
Shewanella gelidimarina	2005, David A. Ratkowsky and June Olley and Tom Ross, 'Unifying temperature effects on the growth rate of bacteria and the stability of globular proteins'. Journal of Theoretical Biology, 233(3),pp351-362	Population Growth Rate	2.44328906359E-05	0.715359975844	13.957127367	2.66771925396	0.477167770251
Spiroplasma 277F	Meghnad Konai, Edward A. Clark, Mary Camp, Arthur L. Koeh, Robert F. Whitcomb (1996) Temperature Ranges, Growth Optima and Growth Rates of Spiroplasma (Spiroplasmataceae, class Mollicutes) Species. Current Microbiology 32 pp314-319	Population Growth Rate	3.38606045408E-08	2.01483129928	66.8375355194	2.01501831317	0.963290785118
Spiroplasma BIUS-1	Meghnad Konai, Edward A. Clark, Mary Camp, Arthur L. Koeh, Robert F. Whitcomb (1996) Temperature Ranges, Growth Optima and Growth Rates of Spiroplasma (Spiroplasmataceae, class Mollicutes) Species. Current Microbiology 32 pp314-319	Population Growth Rate	6.67998565505E-07	1.27209953081	35.279465773	3.81883016233	0.97166565816
Spiroplasma DF-1	Meghnad Konai, Edward A. Clark, Mary Camp, Arthur L. Koeh, Robert F. Whitcomb (1996) Temperature Ranges, Growth Optima and Growth Rates of Spiroplasma (Spiroplasmataceae, class Mollicutes) Species. Current Microbiology 32 pp314-319	Population Growth Rate	2.72825119685E-07	1.21194938324	29.4510405011	5.05111273327	0.988773265371
Spiroplasma DU-1	Meghnad Konai, Edward A. Clark, Mary Camp, Arthur L. Koeh, Robert F. Whitcomb (1996) Temperature Ranges, Growth Optima and Growth Rates of Spiroplasma (Spiroplasmataceae, class Mollicutes) Species. Current Microbiology 32 pp314-319	Population Growth Rate	1.41351847095E-06	1.13952786141	33.2000711929	5.1778774199	0.90769592596
Spiroplasma EA-1	Meghnad Konai, Edward A. Clark, Mary Camp, Arthur L. Koeh, Robert F. Whitcomb (1996) Temperature Ranges, Growth Optima and Growth Rates of Spiroplasma (Spiroplasmataceae, class Mollicutes) Species. Current Microbiology 32 pp314-319	Population Growth Rate	5.19545603757E-07	1.36870431409	34.687800379	2.5922886634	0.934490112544
Spiroplasma EC-1	Meghnad Konai, Edward A. Clark, Mary Camp, Arthur L. Koeh, Robert F. Whitcomb (1996) Temperature Ranges, Growth Optima and Growth Rates of Spiroplasma (Spiroplasmataceae, class Mollicutes) Species. Current Microbiology 32 pp314-319	Population Growth Rate	1.10625317199E-06	1.14020950798	31.2842764695	4.61606429425	0.974218339877
Spiroplasma HYOS-1	Meghnad Konai, Edward A. Clark, Mary Camp, Arthur L. Koeh, Robert F. Whitcomb (1996) Temperature Ranges, Growth Optima and Growth Rates of Spiroplasma (Spiroplasmataceae, class Mollicutes) Species. Current Microbiology 32 pp314-319	Population Growth Rate	8.64281290493E-07	1.4720408623	30.1967890984	2.78186117217	0.853494144441
Spiroplasma I-25	Meghnad Konai, Edward A. Clark, Mary Camp, Arthur L. Koeh, Robert F. Whitcomb (1996) Temperature Ranges, Growth Optima and Growth Rates of Spiroplasma (Spiroplasmataceae, class Mollicutes) Species. Current Microbiology 32 pp314-319	Population Growth Rate	5.51147349623E-07	1.19433225655	29.1767242614	5.59583608323	0.995043317109
Spiroplasma LD-1	Meghnad Konai, Edward A. Clark, Mary Camp, Arthur L. Koeh, Robert F. Whitcomb (1996) Temperature Ranges, Growth Optima and Growth Rates of Spiroplasma (Spiroplasmataceae, class Mollicutes) Species. Current Microbiology 32 pp314-319	Population Growth Rate	2.5197414356E-07	1.08086381693	33.9008568521	3.68379798754	0.784081303733
Spiroplasma N525	Meghnad Konai, Edward A. Clark, Mary Camp, Arthur L. Koeh, Robert F. Whitcomb (1996) Temperature Ranges, Growth Optima and Growth Rates of Spiroplasma (Spiroplasmataceae, class Mollicutes) Species. Current Microbiology 32 pp314-319	Population Growth Rate	9.5566282882E-08	1.64058902555	30.5629676672	2.60192028721	0.971967380887
Spiroplasma PALS-1	Meghnad Konai, Edward A. Clark, Mary Camp, Arthur L. Koeh, Robert F. Whitcomb (1996) Temperature Ranges, Growth Optima and Growth Rates of Spiroplasma (Spiroplasmataceae, class Mollicutes) Species. Current Microbiology 32 pp314-319	Population Growth Rate	6.39521531579E-07	1.26281733143	30.7035986276	4.71505465271	0.998101969307
Spiroplasma PLHS-1	Meghnad Konai, Edward A. Clark, Mary Camp, Arthur L. Koeh, Robert F. Whitcomb (1996) Temperature Ranges, Growth Optima and Growth Rates of Spiroplasma (Spiroplasmataceae, class Mollicutes) Species. Current Microbiology 32 pp314-319	Population Growth Rate	7.50024654706E-07	0.979412219904	28.668825895	6.91818105285	0.999518529048
Spiroplasma TAAS-1	Meghnad Konai, Edward A. Clark, Mary Camp, Arthur L. Koeh, Robert F. Whitcomb (1996) Temperature Ranges, Growth Optima and Growth Rates of Spiroplasma (Spiroplasmataceae, class Mollicutes) Species. Current Microbiology 32 pp314-319	Population Growth Rate	1.25835605674E-07	1.54622897667	35.1460911456	6.01031693075	0.992427475088
Spiroplasma TAAS-2	Meghnad Konai, Edward A. Clark, Mary Camp, Arthur L. Koeh, Robert F. Whitcomb (1996) Temperature Ranges, Growth Optima and Growth Rates of Spiroplasma (Spiroplasmataceae, class Mollicutes) Species. Current Microbiology 32 pp314-319	Population Growth Rate	7.44225755016E-07	1.19487461067	31.2739230613	4.43620170937	0.993056566962
Spiroplasma TABS-1	Meghnad Konai, Edward A. Clark, Mary Camp, Arthur L. Koeh, Robert F. Whitcomb (1996) Temperature Ranges, Growth Optima and Growth Rates of Spiroplasma (Spiroplasmataceae, class Mollicutes) Species. Current Microbiology 32 pp314-319	Population Growth Rate	3.06736998124E-07	1.23087452525	35.9093487568	35.4878914867	0.949879663127
Spiroplasma TABS-2	Meghnad Konai, Edward A. Clark, Mary Camp, Arthur L. Koeh, Robert F. Whitcomb (1996) Temperature Ranges, Growth Optima and Growth Rates of Spiroplasma (Spiroplasmataceae, class Mollicutes) Species. Current Microbiology 32 pp314-319	Population Growth Rate	3.7722550564E-07	1.24497206851	31.1650801255	5.57535504493	0.999716254116
Spiroplasma TALS-2	Meghnad Konai, Edward A. Clark, Mary Camp, Arthur L. Koeh, Robert F. Whitcomb (1996) Temperature Ranges, Growth Optima and Growth Rates of Spiroplasma (Spiroplasmataceae, class Mollicutes) Species. Current Microbiology 32 pp314-319	Population Growth Rate	7.47087427403E-08	1.43204673148	31.8532541368	5.84815817911	0.937269544796
Spiroplasma TASS-1	Meghnad Konai, Edward A. Clark, Mary Camp, Arthur L. Koeh, Robert F. Whitcomb (1996) Temperature Ranges, Growth Optima and Growth Rates of Spiroplasma (Spiroplasmataceae, class Mollicutes) Species. Current Microbiology 32 pp314-319	Population Growth Rate	3.97478615424E-07	1.37981411185	28.7252424256	3.97574003077	0.809031580707
Spiroplasma TAUS-1	Meghnad Konai, Edward A. Clark, Mary Camp, Arthur L. Koeh, Robert F. Whitcomb (1996) Temperature Ranges, Growth Optima and Growth Rates of Spiroplasma (Spiroplasmataceae, class Mollicutes) Species. Current Microbiology 32 pp314-319	Population Growth Rate	1.96642826728E-07	1.30576152339	31.6253677741	4.16286743846	0.849143843235
Spiroplasma TG-1	Meghnad Konai, Edward A. Clark, Mary Camp, Arthur L. Koeh, Robert F. Whitcomb (1996) Temperature Ranges, Growth Optima and Growth Rates of Spiroplasma (Spiroplasmataceae, class Mollicutes) Species. Current Microbiology 32 pp314-319	Population Growth Rate	1.37984205067E-07	1.6103388517	29.0132888005	3.36207821809	0.96494660973
Spiroplasma TIUS-1	Meghnad Konai, Edward A. Clark, Mary Camp, Arthur L. Koeh, Robert F. Whitcomb (1996) Temperature Ranges, Growth Optima and Growth Rates of Spiroplasma (Spiroplasmataceae, class Mollicutes) Species. Current Microbiology 32 pp314-319	Population Growth Rate	1.02143591445E-06	1.06191393829	28.5989228592	9.03098145044	0.974288537159
Spiroplasma TN-1	Meghnad Konai, Edward A. Clark, Mary Camp, Arthur L. Koeh, Robert F. Whitcomb (1996) Temperature Ranges, Growth Optima and Growth Rates of Spiroplasma (Spiroplasmataceae, class Mollicutes) Species. Current Microbiology 32 pp314-319	Population Growth Rate	6.85238011143E-07	1.18183972527	34.6328298935	7.34992951841	0.940389843497
Spiroplasma W115	Meghnad Konai, Edward A. Clark, Mary Camp, Arthur L. Koeh, Robert F. Whitcomb (1996) Temperature Ranges, Growth Optima and Growth Rates of Spiroplasma (Spiroplasmataceae, class Mollicutes) Species. Current Microbiology 32 pp314-319	Population Growth Rate	1.10916872263E-06	0.944974486405	29.3894580301	10.1043483086	0.984960816858
Spiroplasma apis B31	Meghnad Konai, Edward A. Clark, Mary Camp, Arthur L. Koeh, Robert F. Whitcomb (1996) Temperature Ranges, Growth Optima and Growth Rates of Spiroplasma (Spiroplasmataceae, class Mollicutes) Species. Current Microbiology 32 pp314-319	Population Growth Rate	1.11002439986E-06	1.22644900644	33.3610037483	3.7951471326	0.962388238675
Spiroplasma apis L89	Meghnad Konai, Edward A. Clark, Mary Camp, Arthur L. Koeh, Robert F. Whitcomb (1996) Temperature Ranges, Growth Optima and Growth Rates of Spiroplasma (Spiroplasmataceae, class Mollicutes) Species. Current Microbiology 32 pp314-319	Population Growth Rate	2.10085625035E-07	1.46100577511	34.7364092077	4.78425542147	0.968906684422
Spiroplasma apis PPS1	Meghnad Konai, Edward A. Clark, Mary Camp, Arthur L. Koeh, Robert F. Whitcomb (1996) Temperature Ranges, Growth Optima and Growth Rates of Spiroplasma (Spiroplasmataceae, class Mollicutes) Species. Current Microbiology 32 pp314-319	Population Growth Rate	1.65149683798E-07	2.09709270418	52.6882827805	2.09775262534	0.963929002323
Spiroplasma apis SR3	Meghnad Konai, Edward A. Clark, Mary Camp, Arthur L. Koeh, Robert F. Whitcomb (1996) Temperature Ranges, Growth Optima and Growth Rates of Spiroplasma (Spiroplasmataceae, class Mollicutes) Species. Current Microbiology 32 pp314-319	Population Growth Rate	2.9854091764E-06	0.882745152626	30.5317362775	3.9480643816	0.983229769478
Spiroplasma apis W13	Meghnad Konai, Edward A. Clark, Mary Camp, Arthur L. Koeh, Robert F. Whitcomb (1996) Temperature Ranges, Growth Optima and Growth Rates of Spiroplasma (Spiroplasmataceae, class Mollicutes) Species. Current Microbiology 32 pp314-319	Population Growth Rate	1.8095751974E-06	0.984268725995	35.0697137184	5.70082676667	0.984635595467
Spiroplasma cantharicola Ar-1357	Meghnad Konai, Edward A. Clark, Mary Camp, Arthur L. Koeh, Robert F. Whitcomb (1996) Temperature Ranges, Growth Optima and Growth Rates of Spiroplasma (Spiroplasmataceae, class Mollicutes) Species. Current Microbiology 32 pp314-319	Population Growth Rate	1.02486599986E-07	2.02477130439	62.8966646884	2.02489064141	0.998416923779
Spiroplasma cantharicola CB-1	Meghnad Konai, Edward A. Clark, Mary Camp, Arthur L. Koeh, Robert F. Whitcomb (1996) Temperature Ranges, Growth Optima and Growth Rates of Spiroplasma (Spiroplasmataceae, class Mollicutes) Species. Current Microbiology 32 pp314-319	Population Growth Rate	3.73653766028E-07	1.42685068997	28.4232442898	5.42181959591	0.993542516066
Spiroplasma cantharicola CC-1	Meghnad Konai, Edward A. Clark, Mary Camp, Arthur L. Koeh, Robert F. Whitcomb (1996) Temperature Ranges, Growth Optima and Growth Rates of Spiroplasma (Spiroplasmataceae, class Mollicutes) Species. Current Microbiology 32 pp314-319	Population Growth Rate	4.18783729221E-07	1.40603739005	28.8311165933	4.23278580433	0.899256041739
Spiroplasma cantharicola MQ-6	Meghnad Konai, Edward A. Clark, Mary Camp, Arthur L. Koeh, Robert F. Whitcomb (1996) Temperature Ranges, Growth Optima and Growth Rates of Spiroplasma (Spiroplasmataceae, class Mollicutes) Species. Current Microbiology 32 pp314-319	Population Growth Rate	3.98962808022E-07	1.2976720247	30.9718825981	4.08443450869	0.986997376123
Spiroplasma chinense CCH	Meghnad Konai, Edward A. Clark, Mary Camp, Arthur L. Koeh, Robert F. Whitcomb (1996) Temperature Ranges, Growth Optima and Growth Rates of Spiroplasma (Spiroplasmataceae, class Mollicutes) Species. Current Microbiology 32 pp314-319	Population Growth Rate	4.87569674689E-06	0.850444349959	35.6095085149	3.95120749549	0.995190402156
Spiroplasma citri R8A2	Meghnad Konai, Edward A. Clark, Mary Camp, Arthur L. Koeh, Robert F. Whitcomb (1996) Temperature Ranges, Growth Optima and Growth Rates of Spiroplasma (Spiroplasmataceae, class Mollicutes) Species. Current Microbiology 32 pp314-319	Population Growth Rate	7.4562038523E-10	2.68506543182	31.0981031888	5.86073223971	0.98487343202
Spiroplasma clarkii CN-5	Meghnad Konai, Edward A. Clark, Mary Camp, Arthur L. Koeh, Robert F. Whitcomb (1996) Temperature Ranges, Growth Optima and Growth Rates of Spiroplasma (Spiroplasmataceae, class Mollicutes) Species. Current Microbiology 32 pp314-319	Population Growth Rate	1.07395116773E-06	0.980843866135	28.8321755105	10.2745256363	0.988695061677
Spiroplasma culicicola AES-1	Meghnad Konai, Edward A. Clark, Mary Camp, Arthur L. Koeh, Robert F. Whitcomb (1996) Temperature Ranges, Growth Optima and Growth Rates of Spiroplasma (Spiroplasmataceae, class Mollicutes) Species. Current Microbiology 32 pp314-319	Population Growth Rate	2.93827753782E-06	0.883095482393	36.6622952309	4.06798652122	0.987543853422
Spiroplasma culicicola BA-1	Meghnad Konai, Edward A. Clark, Mary Camp, Arthur L. Koeh, Robert F. Whitcomb (1996) Temperature Ranges, Growth Optima and Growth Rates of Spiroplasma (Spiroplasmataceae, class Mollicutes) Species. Current Microbiology 32 pp314-319	Population Growth Rate	1.88945131034E-06	1.04877530831	34.8362068901	5.41973310517	0.996934087814
Spiroplasma diminutum CUAS-1	Meghnad Konai, Edward A. Clark, Mary Camp, Arthur L. Koeh, Robert F. Whitcomb (1996) Temperature Ranges, Growth Optima and Growth Rates of Spiroplasma (Spiroplasmataceae, class Mollicutes) Species. Current Microbiology 32 pp314-319	Population Growth Rate	9.97175184709E-07	1.33958327055	30.1971426588	3.75153755542	0.959721115154
Spiroplasma floricola 23-6	Meghnad Konai, Edward A. Clark, Mary Camp, Arthur L. Koeh, Robert F. Whitcomb (1996) Temperature Ranges, Growth Optima and Growth Rates of Spiroplasma (Spiroplasmataceae, class Mollicutes) Species. Current Microbiology 32 pp314-319	Population Growth Rate	8.89551540904E-07	1.3352600998	32.1955940327	3.07818751935	0.918194947107
Spiroplasma floricola BNR1	Meghnad Konai, Edward A. Clark, Mary Camp, Arthur L. Koeh, Robert F. Whitcomb (1996) Temperature Ranges, Growth Optima and Growth Rates of Spiroplasma (Spiroplasmataceae, class Mollicutes) Species. Current Microbiology 32 pp314-319	Population Growth Rate	1.51750651382E-06	1.03475744103	35.1112406609	4.69002190328	0.987790367924
Spiroplasma floricola OBMG	Meghnad Konai, Edward A. Clark, Mary Camp, Arthur L. Koeh, Robert F. Whitcomb (1996) Temperature Ranges, Growth Optima and Growth Rates of Spiroplasma (Spiroplasmataceae, class Mollicutes) Species. Current Microbiology 32 pp314-319	Population Growth Rate	3.23555107926E-07	1.7051564125	78.7263882002	1.70526532214	0.98509953225
Spiroplasma insolitum M55	Meghnad Konai, Edward A. Clark, Mary Camp, Arthur L. Koeh, Robert F. Whitcomb (1996) Temperature Ranges, Growth Optima and Growth Rates of Spiroplasma (Spiroplasmataceae, class Mollicutes) Species. Current Microbiology 32 pp314-319	Population Growth Rate	5.20430075119E-07	1.02894208107	29.6453039014	4.64448314942	0.974747366726
Spiroplasma meliferum BC-3	Meghnad Konai, Edward A. Clark, Mary Camp, Arthur L. Koeh, Robert F. Whitcomb (1996) Temperature Ranges, Growth Optima and Growth Rates of Spiroplasma (Spiroplasmataceae, class Mollicutes) Species. Current Microbiology 32 pp314-319	Population Growth Rate	2.41959972081E-07	1.34185318909	35.7229459956	7.25554024544	0.997404154412
Spiroplasma mirum SMCA	Meghnad Konai, Edward A. Clark, Mary Camp, Arthur L. Koeh, Robert F. Whitcomb (1996) Temperature Ranges, Growth Optima and Growth Rates of Spiroplasma (Spiroplasmataceae, class Mollicutes) Species. Current Microbiology 32 pp314-319	Population Growth Rate	2.00235818432E-09	2.08754584995	35.1544208527	5.06868247437	0.998635148732
Spiroplasma monobiae MQ-1	Meghnad Konai, Edward A. Clark, Mary Camp, Arthur L. Koeh, Robert F. Whitcomb (1996) Temperature Ranges, Growth Optima and Growth Rates of Spiroplasma (Spiroplasmataceae, class Mollicutes) Species. Current Microbiology 32 pp314-319	Population Growth Rate	3.79127290453E-07	1.43557589525	29.7150308523	5.63232148322	0.86979468152
Spiroplasma sabaudiense Ar-1343	Meghnad Konai, Edward A. Clark, Mary Camp, Arthur L. Koeh, Robert F. Whitcomb (1996) Temperature Ranges, Growth Optima and Growth Rates of Spiroplasma (Spiroplasmataceae, class Mollicutes) Species. Current Microbiology 32 pp314-319	Population Growth Rate	1.22041250652E-06	0.908886285954	29.7996716251	6.7133211982	0.99970372797
Spiroplasma velocicrescens MQ-4	Meghnad Konai, Edward A. Clark, Mary Camp, Arthur L. Koeh, Robert F. Whitcomb (1996) Temperature Ranges, Growth Optima and Growth Rates of Spiroplasma (Spiroplasmataceae, class Mollicutes) Species. Current Microbiology 32 pp314-319	Population Growth Rate	2.208047865E-06	1.08628369464	35.4771962401	4.81532266847	0.984394880419
Staphylococcus aureus	Karen Krist (1997) Description and Mechanisms of Bacterial Growth Responses to Water Activity and Compatible Solutes. PhD Thesis, University of Tasmania	Population Growth Rate	2.3018070818E-07	2.06422552358	65.4310771865	2.06436818786	0.759613396291
Staphylococcus xylosus	Karen Krist (1997) Description and Mechanisms of Bacterial Growth Responses to Water Activity and Compatible Solutes. PhD Thesis, University of Tasmania	Population Growth Rate	5.75334675447E-06	1.22972906146	93.2394050596	1.22992373952	0.532722552738
Streptococcus thermophilus BC-14	2005, David A. Ratkowsky and June Olley and Tom Ross, 'Unifying temperature effects on the growth rate of bacteria and the stability of globular proteins'. Journal of Theoretical Biology, 233(3),pp351-362	Population Growth Rate	7.81065262408E-07	1.40514248291	40.8040707758	1.86724791378	0.847360084675
Streptococcus thermophilus BC-29	2005, David A. Ratkowsky and June Olley and Tom Ross, 'Unifying temperature effects on the growth rate of bacteria and the stability of globular proteins'. Journal of Theoretical Biology, 233(3),pp351-362	Population Growth Rate	3.92477631934E-06	0.957725509947	39.6067049185	3.61257981021	0.900194665349
Streptococcus thermophilus K118-4	2005, David A. Ratkowsky and June Olley and Tom Ross, 'Unifying temperature effects on the growth rate of bacteria and the stability of globular proteins'. Journal of Theoretical Biology, 233(3),pp351-362	Population Growth Rate	3.16731492219E-06	1.0115177316	39.8059062447	3.60266422995	0.982412008849
Streptococcus thermophilus K120-6	2005, David A. Ratkowsky and June Olley and Tom Ross, 'Unifying temperature effects on the growth rate of bacteria and the stability of globular proteins'. Journal of Theoretical Biology, 233(3),pp351-362	Population Growth Rate	1.11081168753E-07	1.71475404016	39.3404918169	4.43182780159	0.835126592133
Sulfobacillus thermosulfidooxidans	2005, P.D. Franzmann and C.M. Haddad and R.B. Hawkes and W.J. Robertson and J.J. Plumb, 'Effects of temperature on the rates of iron and sulfur oxidation by selected bioleaching Bacteria and Archaea: Application of the Ratkowsky equation'. Minerals Engineering, 18(13-14),pp1304-1314	Fe3+ Oxidation Rate	1.18779574358E-06	0.587657616782	51.1546565496	3.20931726001	0.771953511935
Sulfolobus_metallicus	2005, P.D. Franzmann and C.M. Haddad and R.B. Hawkes and W.J. Robertson and J.J. Plumb, 'Effects of temperature on the rates of iron and sulfur oxidation by selected bioleaching Bacteria and Archaea: Application of the Ratkowsky equation'. Minerals Engineering, 18(13-14),pp1304-1314	Sulphur Oxidation Rate	8.84117589361E-11	1.42365858373	80.0527590199	1.47437184158	0.98139855143
Thermoanaerobacter tengcongensis	Xue, Y et al (2001) Thermoanaerobacter tengcongensis sp. nov., a novel anaerobic, saccharolytic, thermophilic bacterium isolated from a hot spring in Tengcong, China. Int J Syst Bacteriol 51, 1335-1341	Population Growth Rate	4.55171714236E-11	1.77760725567	115.982411614	1.77812848761	0.971591917619
Thermococcus peptonophilus	1995, Juan M. Gonz�lez and C. Kato and Koki Horikoshi, 'Thermococcus peptonophilus sp. nov., a fast-growing, extremely thermophilic archaebacterium isolated from deep-sea hydrothermal vents'. Archives of Microbiology, 164(3),pp159-164	Population Growth Rate	1.76487071433E-08	1.13526589371	82.9732810439	2.38250622849	0.964884377522
Thermococcus siculi	1999, Ralf Grote and Lina Li and J. Tamaoka and Chiaki Kato and Koki Horikoshi and G. Antranikian, 'Thermococcus siculi sp. nov., a novel hyperthermophilic archaeon isolated from a deep-sea hydrothermal vent at the Mid-Okinawa Trough'. Extremophiles, 3(1),pp55-62	Population Growth Rate	3.17848313653E-06	0.332198618903	87.4083978931	14.5638715531	0.997553565322
Thermus thermophilus	2014, Aditi Swarup and Jing Lu and Kathleen C. DeWoody and Maciek R. Antoniewicz, 'Metabolic network reconstruction, growth characterization and 13C-metabolic flux analysis of the extremophile Thermus thermophilus HB8'. Metabolic Engineering, 24,pp173-180	Population Growth Rate	1.47519336081E-07	0.660251027502	80.1498887183	2.55796508898	0.97861793491
Xanthomonas_campestris	2001, Helene Feil and Alexander H. Purcell, 'Temperature-Dependent Growth and Survival of Xylella fastidiosa in Vitro and in Potted Grapevines '. Plant Disease, 85(12),pp1230-1234	Population Growth Rate	5.94872073023E-07	1.37370083033	32.1131551739	10.6950013365	-0.980215361479
Xylella fastidiosa	2001, Helene Feil and Alexander H. Purcell, 'Temperature-Dependent Growth and Survival of Xylella fastidiosa in Vitro and in Potted Grapevines '. Plant Disease, 85(12),pp1230-1234	Population Growth Rate	3.59502826015E-10	4.0422455446	36.9777160892	4.04270193047	0.897298956639
Yersinia enterocolitica	1994, K.R. Davey, 'Modelling the combined effect of temperature and pH on the rate coefficient for bacterial growth'. International Journal of Food Microbiology, 23(3-4),pp295-303	Population Growth Rate	7.97769103513E-07	0.934356322057	24.3461172737	49.9999982141	0.769596787863
