# Supplementary material for: Use and misuse of temperature normalisation in meta-analyses of thermal responses of biological traits
Source: PeerJ. 2018 Feb 9;6:e4363. doi: 10.7717/peerj.4363 (PMC5808315; doi:10.7717/peerj.4363)
Supplement: Supplemental Information 3 [file peerj-06-4363-s004.csv]

Species	Reference	Trait	B0	E	T_pk	E_D	R_Squared
Barbus barbus	O'Steen S. & A.F. Bennett. 2003. Thermal acclimation effects differ between voluntary, maximum, and critical swimming velocities in two cyprinid fishes. Physiological and Biochemical Zoology 76(4), 484-496.	Voluntary Body Velocity	0.0042950521	0.7880430995	149.590273525	49.9988966483	0.7908645019
Blennius pholis	Wallace J.C. 1973. Observations on the relationship between the food consumption and metabolic rate of Blennius pholis L. Comparative Biochemistry and Physiology. A, Comparative Physiology 45, 293-306.	Resource Mass Consumption Rate	2.91552472662E-09	0.2972442275	50.4599094878	5.969617489	0.5676815434
Carassius auratus	Johnson T.P. & A.F.Bennett. 1995. The thermal acclimation of burst escape performance in fish: an integrated study of molecular and cellular physiology and organismal performance. The Journal of Experimental Biology 198, 2165-2175.	In Vitro Muscle 50% Relaxation Time	4.76077437594E-10	22.7720941159	6.5063835547	23.1712342011	0.7190897848
Clupea harengus	Fuiman L. A. & R.S. Batty. 1994. Susceptibility of Atlantic herring and plaice larvae to predation by juvenile cod and herring at two constant temperatures. Journal of Fish Biology 44, 23-34.	Consumer Attack Error Probability	0.0484006932	0.7093567493	34.6487706934	47.5748259639	-0.0132582103
Clupea harengus	Fuiman L. A. & R.S. Batty. 1994. Susceptibility of Atlantic herring and plaice larvae to predation by juvenile cod and herring at two constant temperatures. Journal of Fish Biology 44, 23-34.	Resource Escape Response Probability	0.0026483082	1.8808515595	19.9201140385	24.4461193217	-0.0732968029
Clupea harengus	Fuiman L. A. & R.S. Batty. 1994. Susceptibility of Atlantic herring and plaice larvae to predation by juvenile cod and herring at two constant temperatures. Journal of Fish Biology 44, 23-34.	Successful Attack Probability	36.5586395337	0.001599414	37.3788010508	0.001634984	-0.0119542247
Clupea harengus	Fuiman L.A. 1991. Influence of temperature on evasive responses of Atlantic herring larvae attacked by yearling herring, Clupea harengus L. Journal of Fish Biology 39, 93-102.	Attack Body Velocity	0.0216039974	1.1966961563	12.4432257281	7.0473853207	-0.0546220314
Cyprinus carpio	Wakeling J.M., N.J. Cole, K.M. Kemp & I.A. Johnston. 2000. The biomechanics and evolutionary significance of thermal acclimation in the common carp Cyprinus carpio. American Journal of Physiology - Regulatory, Integrative and Comparative Physiology 279, 6	In Vitro Muscle Contraction Duration	289251941.796	17.9627083857	-6.1713158486	18.1074680632	0.600745874
Cyprinus carpio	Wakeling J.M., N.J. Cole, K.M. Kemp & I.A. Johnston. 2000. The biomechanics and evolutionary significance of thermal acclimation in the common carp Cyprinus carpio. American Journal of Physiology - Regulatory, Integrative and Comparative Physiology 279, 6	In Vitro Muscle Strain Rate	289612659.488	15.848032108	-7.1104063975	16.1746104218	0.4523233611
Cyprinus carpio	Wakeling J.M., N.J. Cole, K.M. Kemp & I.A. Johnston. 2000. The biomechanics and evolutionary significance of thermal acclimation in the common carp Cyprinus carpio. American Journal of Physiology - Regulatory, Integrative and Comparative Physiology 279, 6	In Vitro Muscle Strain	3.80704114855E-05	14.6599378211	5.3265719493	15.1301041098	0.8190215651
Dicentrarchus labrax	Person-Le Ruyet, J., Mahe, K., Le Bayon, N. & Le Delliou, H. 2004. Effects of temperature on growth and metabolism in a Mediterranean population of European sea bass, Dicentrarchus labrax. Aquaculture 237, 269-280.	Food Mass Conversion Efficiency	0.2023763577	0.5257314091	23.6235052583	2.0294456702	0.9325531064
Dicentrarchus labrax	Person-Le Ruyet, J., Mahe, K., Le Bayon, N. & Le Delliou, H. 2004. Effects of temperature on growth and metabolism in a Mediterranean population of European sea bass, Dicentrarchus labrax. Aquaculture 237, 269-280.	Individual Mass Growth Rate	3.61025943852E-10	1.3475449753	25.8236806151	2.3769031404	0.9965154763
Fundulus heteroclitus	Johnson T.P. & A.F.Bennett. 1995. The thermal acclimation of burst escape performance in fish: an integrated study of molecular and cellular physiology and organismal performance. The Journal of Experimental Biology 198, 2165-2175.	In Vitro Muscle 50% Relaxation Time	9.34658462351E-10	22.3072774069	6.4150037241	22.7504488696	0.9059854528
Gadus morhua	Fuiman L. A. & R.S. Batty. 1994. Susceptibility of Atlantic herring and plaice larvae to predation by juvenile cod and herring at two constant temperatures. Journal of Fish Biology 44, 23-34.	Consumer Attack Error Probability	2.5064603475E-05	9.796298538	11.9264616592	9.7971175897	-0.0622088111
Gadus morhua	Fuiman L. A. & R.S. Batty. 1994. Susceptibility of Atlantic herring and plaice larvae to predation by juvenile cod and herring at two constant temperatures. Journal of Fish Biology 44, 23-34.	Resource Escape Response Probability	2.31609234884E-07	9.2428291074	12.4222330466	9.2961988928	-0.2861743511
Gadus morhua	Fuiman L. A. & R.S. Batty. 1994. Susceptibility of Atlantic herring and plaice larvae to predation by juvenile cod and herring at two constant temperatures. Journal of Fish Biology 44, 23-34.	Successful Attack Probability	0.0001054963	7.4930168532	10.7432495926	17.5885233486	0.0558991457
Gadus morhua	Tyler A.V. 1970. Rates of gastric emptying in young cod. Journal of the Fisheries Research Board of Canada 27, 1177-1189.	Gut Clearance Time	3475842.42529	29.9999755905	0.321030672	30.5061308648	0.8692888058
Gadus morhua	Tyler A.V. 1970. Rates of gastric emptying in young cod. Journal of the Fisheries Research Board of Canada 27, 1177-1189.	Linear-Linear Gut Clearance Rate	9.73844042748E-06	0.9020221578	15.1945550305	3.2376428396	0.9850918772
Perca fluviatilis	Bergman E. 1987. Temperature-dependent differences in foraging ability of two percids, Perca fluviatilis and Gymnocephalus cernuus. Environmental Biology of Fishes 19(1), 45-53.	Resource Consumption Rate	0.0854167823	0.8498896566	19.1311380152	25.3000451969	0.5877533744
Perca fluviatilis	Bergman E. 1987. Temperature-dependent differences in foraging ability of two percids, Perca fluviatilis and Gymnocephalus cernuus. Environmental Biology of Fishes 19(1), 45-53.	Voluntary Body Velocity	0.0019908122	1.2767181456	81.7928640221	7.5813521601	0.8060509856
Perca fluviatilis	Persson L. 1979. The effects of temperature and different food organisms on the rate of gastric evacuation in perch (Perca fluviatilis). Freshwater Biology 9, 99-104.	Instantaneous Digestion Mass Rate	4.73226400446E-12	0.9853832694	26.9595664601	48.4506265602	0.9968042767
Perca fluviatilis	Persson L. 1986. Temperature-induced shift in foraging ability in two fish species, roach (Rutilus rutilus) and perch (Perca fluviatilis): implications for coexistence between poikilotherms. Journal of Animal Ecology 55, 829-839.	Resource Consumption Rate	0.2529746683	0.44384612	32.6550943996	37.0964740955	0.2996195818
Phoxinus phoxinus	Wootton R.J., J.R.M. Allen, and S.J. Cole. 1980. Effect of body weight and temperature on the maximum daily food consumption of Gasterosteus aceleatus L. and Phozinus phoxinus (L.): selecting an appropriate model. J. Fish. Biol. 17:695-705	Resource Mass Consumption Rate	8.98133432208E-10	0.6333945484	59.9269785136	5.7739026698	0.1607970998
Pleuronectes platessa	Edwards D.J. 1971. Effect of temperature on rate of passage of food through the alimentary canal of the plaice Pleuronectes platessa L. Journal of Fish Biology 3, 433-439.	Gut Clearance Time	66254495.7332	29.999991477	-0.4530273997	30.479809759	0.9383541316
Pleuronectes platessa	Edwards D.J. 1971. Effect of temperature on rate of passage of food through the alimentary canal of the plaice Pleuronectes platessa L. Journal of Fish Biology 3, 433-439.	Gut Passage Time	96761.1751676	1E-05	139.960670538	39.6426593725	-0.167818578
Pleuronectes platessa	Jobling M. & P.S. Davies. 1979. Gastric evacuation in plaice, Pleuronectes platessa L.: effects of temperature and meal size. Journal of Fish Biology 14, 539-546.	Gut Clearance Time	80.6473742614	29.9998257071	2.6421207371	30.4902792065	0.9426205222
Ptychocheilus oregonensis	Steigenberger L.W. & P.A. Larkin. 1974. Feeding activity and rates of digestion of northern squawfish (Ptychocheilus oregonensis). Journal of the Fisheries Research Board of Canada 31, 411-420.	Instantaneous Digestion Mass Rate	3.79374806305E-09	1.0637800733	88.5560238115	22.0955235071	0.7765569567
Puntius schwanenfeldii	O'Steen S. & A.F. Bennett. 2003. Thermal acclimation effects differ between voluntary, maximum, and critical swimming velocities in two cyprinid fishes. Physiological and Biochemical Zoology 76(4), 484-496.	Voluntary Body Velocity	3.93871662693E-11	8.6507420696	28.0251870271	8.6507581146	0.198250192
Rutilus rutilus	Persson L. 1986. Temperature-induced shift in foraging ability in two fish species, roach (Rutilus rutilus) and perch (Perca fluviatilis): implications for coexistence between poikilotherms. Journal of Animal Ecology 55, 829-839.	Resource Consumption Rate	0.0836805029	0.8376189726	33.0044830628	47.8357746918	0.5533370202
Salmo salar	Peterson R.H. & J.M. Anderson. 1969. Influence of temperature change on spontaneous locomotor activity and oxygen consumption of Atlantic salmon, Salmo salar, acclimated to two temperatures. Journal of the Fisheries Research Board of Canada 26, 93-109.	Point-Encounter Rate	0.0061665931	0.8304326619	52.9786313794	43.5305880361	0.6810302818
Salmo trutta	Elliott J.M. 1972. Rates of gastric evacuation in brown trout, Salmo trutta L. Freshwater Biology 2, 1-18.	Digestion Time 50%	730872.151781	0.7284410845	-9.9999999958	1.5111282421	0.4944403589
Salmo trutta	Elliott J.M. 1972. Rates of gastric evacuation in brown trout, Salmo trutta L. Freshwater Biology 2, 1-18.	Digestion Time 75%	69819.509551	6.454909238	2.4872866552	7.2217513477	0.4923670388
Salmo trutta	Elliott J.M. 1972. Rates of gastric evacuation in brown trout, Salmo trutta L. Freshwater Biology 2, 1-18.	Digestion Time 90%	1855801.42022	3.5150738036	-0.9172052861	4.2810820009	0.4933588816
Salmo trutta	Elliott J.M. 1972. Rates of gastric evacuation in brown trout, Salmo trutta L. Freshwater Biology 2, 1-18.	Digestion Time 99%	394.457606274	15.1054403702	4.109437015	15.8710806164	0.4929606255
Salmo trutta	Elliott J.M. 1972. Rates of gastric evacuation in brown trout, Salmo trutta L. Freshwater Biology 2, 1-18.	Undigested Mass	4.80691256835E-06	3.3727514762	7.6954907347	5.7456275364	-0.0710631575
Salvelinus fontinalis	Baldwin N.S. 1957. Food consumption and growth of brook trout at different temperatures. Transactions of the American Fisheries Society 86(1), 323-328.	Resource Mass Consumption Rate	1.15623206304E-07	0.3490485491	14.4066003034	6.6530079218	0.0860689727
Salvelinus malma	Kishi D., M. Murakami, S. Nakano & K. Maekawa. 2005. Water temperature determines strength of top-down control in a stream food web. Freshwater Biology 50, 1315-1322.	Resource Consumption Rate	8.79246548067E-07	9.6800153249	5.9236594082	10.1576711195	0.7838589231
Salvelinus malma	Kishi D., M. Murakami, S. Nakano & K. Maekawa. 2005. Water temperature determines strength of top-down control in a stream food web. Freshwater Biology 50, 1315-1322.	Resource Consumption Rate	0.0027216924	0.9115254136	10.8981204014	2.7488282851	0.1325408693
Sciaenops ocellatus	Fuiman L. A. & D.R. Ottey. 1993. Temperature effects on spontaneous behaviour of larval and juvenile red drum Sciaenops ocellatus, and implications for foraging. Fishery Bulletin 91, 23-35.	Foraging Pause Rate	1.96271308109E-08	7.2967300713	17.7453706019	7.3911577104	-0.0714864299
Sciaenops ocellatus	Fuiman L. A. & D.R. Ottey. 1993. Temperature effects on spontaneous behaviour of larval and juvenile red drum Sciaenops ocellatus, and implications for foraging. Fishery Bulletin 91, 23-35.	Voluntary Moving Time	73.8362635448	0.3006440657	61.7893942583	6.979892967	0.1219394017
Sciaenops ocellatus	Fuiman L. A. & D.R. Ottey. 1993. Temperature effects on spontaneous behaviour of larval and juvenile red drum Sciaenops ocellatus, and implications for foraging. Fishery Bulletin 91, 23-35.	Voluntary Pause Time	8.01051748266E-07	7.0912889431	18.0643035461	8.2191931408	-0.0363858988
Stizostedion vitreum	Johnston T.A & J.A. Mathias. 1994. The effects of temperature on feeding in zooplankivorous walleye, Stizostedion vitreum, larvae. Environmental Biology of Fishes 40, 189-198.	Attack Number Rate	0.0149988151	0.2885639152	150	1.9233236487	0.0197211546
Stizostedion vitreum	Johnston T.A & J.A. Mathias. 1994. The effects of temperature on feeding in zooplankivorous walleye, Stizostedion vitreum, larvae. Environmental Biology of Fishes 40, 189-198.	Resource Mass Consumption Rate	1.06241506209E-17	7.8473104771	26.1516963065	7.847327551	-0.118643089
Stizostedion vitreum	Johnston T.A & J.A. Mathias. 1994. The effects of temperature on feeding in zooplankivorous walleye, Stizostedion vitreum, larvae. Environmental Biology of Fishes 40, 189-198.	Successful Attack Probability	2597.98959143	1.01844497406E-05	147.548795298	25.1256495777	-161705202.74
Argopecten purpuratus	Navarro J.M., G.E. Leiva, G. Martinez & C. Aguilera. 2000. Interactive effects of diet and temperature on the scope for growth of the scallop Argopecten purpuratus during reproductive conditioning . Journal of Experimental Marine Biology and Ecology 247,	Filtration Rate	2.63010780885E-05	1.14761844189E-05	30.1969694553	19.6307827263	-65.21322317
Cardium lamarcki	Brock V. & L.H. Kofoed. 1987. Species specific irrigatiory efficiency in Cardium (Cerastoderm) edule (L.) and C. lamarcki (Reeve) responding to different environmental temperatures. Biological Oceanography 4(3), 211-226.	Filtration Metabolic Efficiency Volume	347.010595349	24.1805050255	1.8806587954	24.2518485278	-0.038016483
Cardium lamarcki	Brock V. & L.H. Kofoed. 1987. Species specific irrigatiory efficiency in Cardium (Cerastoderm) edule (L.) and C. lamarcki (Reeve) responding to different environmental temperatures. Biological Oceanography 4(3), 211-226.	Filtration Rate	1.79115576176E-08	0.6199180408	27.0732414753	37.4172413278	0.6223064012
Cerastoderma edule	Brock V. & L.H. Kofoed. 1987. Species specific irrigatiory efficiency in Cardium (Cerastoderm) edule (L.) and C. lamarcki (Reeve) responding to different environmental temperatures. Biological Oceanography 4(3), 211-226.	Filtration Metabolic Efficiency Volume	2.8790432622	15.1063164519	4.3162161323	15.8364456798	0.5593410558
Cerastoderma edule	Brock V. & L.H. Kofoed. 1987. Species specific irrigatiory efficiency in Cardium (Cerastoderm) edule (L.) and C. lamarcki (Reeve) responding to different environmental temperatures. Biological Oceanography 4(3), 211-226.	Filtration Rate	3.05624435488E-08	0.443163779	20.2923879577	3.462277875	0.2524953218
Crassostrea virginica	Feng S.Y. & W. van Winkle. 1975. The effect of temperature and salinity on the heart beat of Crassostrea virginica. Comparative Biochemistry and Physiology. A, Comparative Physiology 50, 473-476.	Feeding Heart Beat Rate	0.0138947088	0.9742263125	21.9597767396	4.1218253971	0.4261494033
Crassostrea virginica	Feng S.Y. & W. van Winkle. 1975. The effect of temperature and salinity on the heart beat of Crassostrea virginica. Comparative Biochemistry and Physiology. A, Comparative Physiology 50, 473-476.	Feeding Heart Beat Rate	0.0090498757	1.5802202114	28.5352651614	1.644620752	0.4125801132
Dreissena polymorpha	Lei J., B.S. Payne & S.Y. Wang. 1996. Filtration dynamics of the zebra mussel, Dreissena polymorpha. Canadian Journal of Fisheries and Aquatic Science 53, 29-37.	In Vitro Gill Beat Rate	1.3985696289	0.518658837	21.7399061579	24.8195309731	0.7705103792
Dreissena polymorpha	Lei J., B.S. Payne & S.Y. Wang. 1996. Filtration dynamics of the zebra mussel, Dreissena polymorpha. Canadian Journal of Fisheries and Aquatic Science 53, 29-37.	Mass-Specific Mass Clearance Rate	9.43932947815E-07	0.500519535	23.3664478548	7.4341800761	0.920595208
Hiatella arctica	Ali R.M. 1970. The influence of suspension and temperature on the filtration rate of Hiatella arctica. Marine Biology 6, 291-302.	Mass-Specific Filtration Rate	3.50599340702E-07	1.1270701552	14.4688442006	5.0976699762	0.8529813387
Modiolus modiolus	Jorgensen C.B., P.S. Larsen & H.U. Riisgard. 1990. Effects of temperature on the mussel pump. Marine Ecology Progress Series 64, 89-97.	In Vitro Gill Beat Rate	4.695E-06	9.44527975	21.4338587402	9.4452908046	0.8082250534
Mya arenaria	Riisgard H.U. & D.F. Seerup. 2003. Filtration rates in the soft clam Mya arenaria: effects of temperature and body size. Sarsia 88, 415-428.	Filtration Rate	3.51847471753E-07	1.1823115147	22.5369647392	1.2554919582	0.4853381958
Mytilus californianus	Rao K.P. 1953. Rate of water propulsion in Mytilus californianus as a function of latitude. Biological Bulletin 104(2), 171-181.	Filtration Rate	9.83377752258E-08	0.7753360229	106.081357076	22.3771633034	0.7900037518
Mytilus californianus	Rao K.P. 1953. Rate of water propulsion in Mytilus californianus as a function of latitude. Biological Bulletin 104(2), 171-181.	Filtration Rate	6.28882517845E-08	1.1292663322	20.3738370582	4.0243444187	0.9507661372
Mytilus californianus	Rao K.P. 1953. Rate of water propulsion in Mytilus californianus as a function of latitude. Biological Bulletin 104(2), 171-181.	Filtration Rate	2.25E-07	0.5770009734	26.6776561218	29.4323228402	0.5617765205
Mytilus edulis	Jorgensen C.B. 1975. On gill function in the mussel Mytilus edulis L. Ophelia 13, 187-232.	In Vitro Gill Particle Transport Velocity	0.0001811276	0.4754796292	19.6823292101	48.4124516751	0.8823257711
Mytilus edulis	Jorgensen C.B., P.S. Larsen & H.U. Riisgard. 1990. Effects of temperature on the mussel pump. Marine Ecology Progress Series 64, 89-97.	Filtration Rate	3.06688868871E-07	1.3323632554	55.7305415014	1.3325687519	0.4600311548
Mytilus edulis	Jorgensen C.B., P.S. Larsen & H.U. Riisgard. 1990. Effects of temperature on the mussel pump. Marine Ecology Progress Series 64, 89-97.	Surface Area-Specific Foraging Gill Filtration Rate	0.0003648708	0.3756263534	45.7420344808	41.9284559736	0.7902990551
Mytilus edulis	Kittner C. & H.U. Riisgard. 2005. Effect of temperature on filtration rate in the mussel Mytilus edulis: no evidence for temperature compensation. Marine Ecology Progress Series 305, 147-152.	Filtration Rate	5.95073417124E-07	0.5044944674	19.2617910108	1.3668918695	0.8149572028
Mytilus edulis	Widdows J. 1973. Effect of temperature and food on the heart beat, ventilation rate and oxygen uptake of Mytilus edulis. Marine Biology 20, 269-276.	Feeding Heart Beat Rate	0.0768199436	0.6412274957	24.5667156075	4.090763069	0.9173708556
Mytilus edulis	Widdows J. 1973. Effect of temperature and food on the heart beat, ventilation rate and oxygen uptake of Mytilus edulis. Marine Biology 20, 269-276.	Filtration Rate	1.47963864912E-08	2.0245187221	23.5466584448	34.759385569	0.7919124738
NA	Gray J. 1923. The mechanism of ciliary movement. III. the effect of temperature. Proceedings of the Royal Society of London, Series B 95(664), 6-15.	In Vitro Gill Particle Transport Velocity	0.000101633	0.599367967	31.853544856	7.1528392377	0.994705273
Ostrea edulis	Newell R.C., L.G. Johson & L.H. Kofoed. 1977. Adjustment of the components of energy balance in response to temperature change in Ostrea edulis. Oecologia 30, 97-110.	Filtration Metabolic Efficiency Volume	0.0001650651	19.5263584092	6.6323849181	20.1322129583	-0.0058917718
Ostrea edulis	Newell R.C., L.G. Johson & L.H. Kofoed. 1977. Adjustment of the components of energy balance in response to temperature change in Ostrea edulis. Oecologia 30, 97-110.	Filtration Rate	4.48427836673E-10	2.1638613282	19.1722759232	2.5593240436	-0.0170897974
Acromyrmex versicolor	Hurlbert A., F. Ballantyne & S. Powell 2008. Shaking a leg and hot to trot: the effects of body size and temperature on running speed in ants. Ecological Entomology 33, 144-154.	Foraging Velocity	0.0023893579	0.5599142034	31.024613155	18.2725147646	0.445386808
Acroneuria californica	Heiman D.R. & A.W. Knight. 1975. The influence of temperature on the bioenergetics of the carnivorous stonefly nymph, Acroneuria californica Banks (Plecoptera: Perlidae). Ecology 56, 105-116.	Food Assimilation Efficiency	4.86927317821E-14	24.567769152	8.8832774799	24.9744461401	0.1965784805
Acroneuria californica	Heiman D.R. & A.W. Knight. 1975. The influence of temperature on the bioenergetics of the carnivorous stonefly nymph, Acroneuria californica Banks (Plecoptera: Perlidae). Ecology 56, 105-116.	Resource Mass Consumption Rate	7.42274043117E-15	5.4420775816	14.0627772321	5.4789092624	0.04164221
Anisops deanei	Bailey P.C.E. 1988. The effect of density and temperature on the swimming and aggregating behaviour of the backswimmer, Anisops deanei (Heteroptera: Notonectidae) and subsequent encounter rate with a sit-and-wait predator. Ethology 77, 44-57.	Voluntary Body Velocity	0.0017874863	0.1894586736	146.867685099	47.9759528664	0.010092309
Anisops deanei	Bailey P.C.E. 1988. The effect of density and temperature on the swimming and aggregating behaviour of the backswimmer, Anisops deanei (Heteroptera: Notonectidae) and subsequent encounter rate with a sit-and-wait predator. Ethology 77, 44-57.	Voluntary Moving Probability	0.0339722514	0.2772315041	149.97101056	1.8487904578	0.3150664869
Anisops deanei	Bailey P.C.E. 1988. The effect of density and temperature on the swimming and aggregating behaviour of the backswimmer, Anisops deanei (Heteroptera: Notonectidae) and subsequent encounter rate with a sit-and-wait predator. Ethology 77, 44-57.	Voluntary Stroke Rate	0.192536785	0.2975757022	86.4518454027	13.0633593043	0.1751520704
Anisopteromalus calandrae	Menon A., P.W. Flinn & B.A. Dover. 2002. Influence of temperature on the functional response of Anisopteromalus calandrae (Hymenoptera: Pteromalidae), a parasitoid of Rhyzopertha dominica (Coleoptera: Bostrichidae). Journal of Stored Products Research 38:463-469.	Host-Per-Parasitoid Parasitization Rate	2.76256521191E-08	2.4053819003	35.8164048922	2.4474653364	0.0360206648
Anisopteromalus calandrae	Smith L. 1994. Temperature influences functional response of Anisopteromalus calandrae (Hymenoptera: Pteromalidae) parasitizing maize weevil larvae in shelled corn. Annuals of the Entomological Society of America 87(6), 849-855.	Host-Per-Parasitoid Parasitization Rate	9.71638510117E-06	0.4233522608	47.8678460158	20.7208807061	0.0489611568
Aphaenogaster senilis	Ledoux P.A. 1967. Action de la temperature sur l�activite d�Aphaenogaster senilis (Testaceo-Pilosa) Mayr (Hym. Formicoidea). Insectes Sociaux 14, 131-156.	Foraging Velocity	0.0014997558	0.6957938701	106.679448662	3.8385567672	0.4893747574
Aphis gossypii	Zamani, A. A., Talebi, A. A., Fathipour, Y. & Baniameri, V. 2006. Effect of temperature on biology and population growth parameters of Aphis gossypii Glover (Hom., Aphididae) on greenhouse cucumber. Journal of Applied Entomology 130, 453-460.	Development Time	0.2006326383	21.3646686992	6.0962713096	21.9678686914	0.9690896543
Aphis gossypii	Zamani, A. A., Talebi, A. A., Fathipour, Y. & Baniameri, V. 2006. Effect of temperature on biology and population growth parameters of Aphis gossypii Glover (Hom., Aphididae) on greenhouse cucumber. Journal of Applied Entomology 130, 453-460.	Generation Time	0.0824183351	20.8886688752	6.6300569949	21.4302700971	0.9887228379
Aphis gossypii	Zamani, A. A., Talebi, A. A., Fathipour, Y. & Baniameri, V. 2006. Effect of temperature on biology and population growth parameters of Aphis gossypii Glover (Hom., Aphididae) on greenhouse cucumber. Journal of Applied Entomology 130, 453-460.	Longevity	1139427.22186	0.051818249	28.4707327403	32.76643174	0.9089533313
Aphis gossypii	Zamani, A. A., Talebi, A. A., Fathipour, Y. & Baniameri, V. 2006. Effect of temperature on biology and population growth parameters of Aphis gossypii Glover (Hom., Aphididae) on greenhouse cucumber. Journal of Applied Entomology 130, 453-460.	Mortality Rate	5.35632686153E-08	0.4564562258	147.086947864	41.2195106902	0.2501327402
Aphis gossypii	Zamani, A. A., Talebi, A. A., Fathipour, Y. & Baniameri, V. 2006. Effect of temperature on biology and population growth parameters of Aphis gossypii Glover (Hom., Aphididae) on greenhouse cucumber. Journal of Applied Entomology 130, 453-460.	Population Growth Rate	6.81559496687E-08	1.6318385307	25.037486164	2.052953298	0.9964478968
Atta colombica	Hurlbert A., F. Ballantyne & S. Powell 2008. Shaking a leg and hot to trot: the effects of body size and temperature on running speed in ants. Ecological Entomology 33, 144-154.	Foraging Velocity	0.0045212371	0.5598608856	37.7874773396	14.0554033596	-0.0274155641
Atta colombica	Lighton J.R.B., G.A. Bartholomew & D.H. Feener 1987. Energetics of locomotion and load carriage and a model of the energy cost of foraging in the leaf-cutting ant Atta colombica Guer. Physiological Zoology 60, 524 -537.	Foraging Velocity	0.0012410246	0.9437917549	31.0015526217	50	0.7466068885
Bactrocera correcta	Liu, X. F. & Ye, H. 2009. Effect of temperature on development and survival of Bactrocera correcta (Diptera: Tephritidae). Scientific Research and Essays 4, 467-472.	Development Time	4.08991663675E-05	14.4872700917	12.7879102965	14.8991741147	0.1316388617
Bembidion lampros	Chiverton P.A. 1988. Searching behaviour and cereal aphid consumption by Bembidion lampros and Pterostichus cupreus, in relation to temperature and prey density. Entomologia experimentalis et applicata 47, 173-182.	Foraging Probability	0.0048188084	1.0886731265	28.573308101	17.6680204749	0.9399740622
Bembidion lampros	Chiverton P.A. 1988. Searching behaviour and cereal aphid consumption by Bembidion lampros and Pterostichus cupreus, in relation to temperature and prey density. Entomologia experimentalis et applicata 47, 173-182.	Intraspecific Confrontation Probability	0.002779263	1.3894302996	22.9939790765	1.4526067245	0.2136733652
Bembidion lampros	Chiverton P.A. 1988. Searching behaviour and cereal aphid consumption by Bembidion lampros and Pterostichus cupreus, in relation to temperature and prey density. Entomologia experimentalis et applicata 47, 173-182.	Resource Consumption Rate	1.29519358721E-05	0.7147545097	48.0396933713	20.3069525778	0.3777659922
Bembidion lampros	Chiverton P.A. 1988. Searching behaviour and cereal aphid consumption by Bembidion lampros and Pterostichus cupreus, in relation to temperature and prey density. Entomologia experimentalis et applicata 47, 173-182.	Resource Habitat Encounter Rate	6.26632165088E-05	1.444262625	28.3848386098	17.0454244331	0.8950744069
Bembidion lampros	Chiverton P.A. 1988. Searching behaviour and cereal aphid consumption by Bembidion lampros and Pterostichus cupreus, in relation to temperature and prey density. Entomologia experimentalis et applicata 47, 173-182.	Voluntary Walk/Run Probability	0.0679802418	0.5870271185	22.5391161585	3.5095018675	0.6965754604
Bembidion quadrimaculatum	Grafius E. & F.W. Warner. 1989. Predation by Bembidion quadrimaculatum (Coleoptera: Carabidae) on Delia antiqua (Diptera: Anthomyiidae). Environmental Entomology 18(6), 1056-1059.	Resource Consumption Rate	2.15636974684E-06	0.8595268495	36.1792194167	49.5420020293	0.8258309939
Brachycentrus americanus	Gallepp G.W. 1977. Responses of caddisfly larvae (Brachycentrus spp.) to temperature, food availability and current velocity. American Midland Naturalist 98(1), 59-84.	Population Filter-Feeding Probability	0.7412186784	0.0711374689	21.2372384568	4.636695606	0.7932829913
Brachycentrus occidentalis	Gallepp G.W. 1977. Responses of caddisfly larvae (Brachycentrus spp.) to temperature, food availability and current velocity. American Midland Naturalist 98(1), 59-84.	Population Filter-Feeding Probability	0.4377488677	0.3102271434	17.3112168057	1.6501981764	0.5747018426
Cardiochiles philippinensis	Runjie Z, K.H. Heong & I.T. Domingo. 1996. Relationship between temperature and functional response in Cardiochiles philippinensis (Hymenoptera: Braconidae), a larvae parasitoid of Cnaphalocrocis medinalis (Lepidoptera: Pyralidae). Environmental Entomology 25(6):1321-1324	Host-Per-Parasitoid Parasitization Rate	2.97194365804E-42	24.1929178771	25.6854911422	24.97888272	0.0467779285
Cataglyphis bicolor	Harkness R.D. 1979. The speed of walking of Cataglyphis bicolor (F.) (Hym., Formicidae). Entomologist�s Monthly Magazine 114, 203-209.	Voluntary Body Velocity	0.0541083245	0.2251059517	60.5028388277	0.9570100081	0.6110738501
Celithemis fasciata	Gresens S.E., M.L. Cothran & J.H. Thorp. 1982. The influence of temperature on the functional response of the dragonfly Celithemis fasciata (Odonata: Libellulidae). Oecologia 53, 281:284.	Resource Consumption Rate	3.51626096217E-05	0.6387984784	113.999257188	29.8128876654	0.3219255379
Cephalonomia waterstoni	Flinn P.W. 1991. Temperature-dependent functional response of the parasitoid Cephalonomia waterstoni (Gahan) (Hymenoptera: Bethylidae) attacking rusty grain beetle larvae (Coleoptera: Cucujidae). Environmental Entomology 20(3), 872-876.	Host-Per-Parasitoid Parasitization Rate	2.05601027313E-05	0.1803109426	33.0065440273	4.7871679362	-0.044667076
Chaoborus americanus	Fedorenko A.Y. 1975. Feeding characteristic and predation impact of Chaoborus (Diptera, Chaoboridae) larvae in a small lake. Limnology and Oceanography 20(2), 250-258.	Resource Consumption Rate	6.16741577105E-06	1.080798609	19.2579916701	49.9999999993	0.0340952372
Chaoborus trivittatus	Fedorenko A.Y. 1975. Feeding characteristic and predation impact of Chaoborus (Diptera, Chaoboridae) larvae in a small lake. Limnology and Oceanography 20(2), 250-258.	Resource Consumption Rate	1.29164720748E-15	29.9999999678	6.2411554036	30.4275342614	-0.0535965095
Cicindela hybrida	Dreisig H. 1981. The rate of predation and its temperature dependence in a tiger beetle, Cicindela hybrida. Oikos 36, 196-202.	Foraging Probability	0.0032900869	1.3524161989	38.6115607764	1.7260116013	0.9199704384
Cicindela hybrida	Dreisig H. 1981. The rate of predation and its temperature dependence in a tiger beetle, Cicindela hybrida. Oikos 36, 196-202.	Foraging Velocity	0.0018222489	1.015322025	33.3430261914	1.2645719555	0.2210156259
Cicindela hybrida	Dreisig H. 1981. The rate of predation and its temperature dependence in a tiger beetle, Cicindela hybrida. Oikos 36, 196-202.	Resource Consumption Rate	2.319E-06	1.5609560038	33.5391602114	4.1710954137	0.9645881136
Cicindela hybrida	Dreisig H. 1981. The rate of predation and its temperature dependence in a tiger beetle, Cicindela hybrida. Oikos 36, 196-202.	Subjugation-through-Consumption Duration	1.93953931417E-31	23.7717326324	23.6851188751	23.9251056652	-0.0122557167
Cicindela hybrida	Dreisig H. 1981. The rate of predation and its temperature dependence in a tiger beetle, Cicindela hybrida. Oikos 36, 196-202.	Successful Attack Probability	5.3338705178	4.799677306	2.9992145339	4.9260302971	0.0104247703
Coleomegilla fuscilabris	Oertli J.J. 1989. Relationship of wing beat frequency and temperature during take-off flight in temperate-zone beetles. Journal of Experimental Biology 145, 321-338.	Voluntary Wing Beat Rate	76.2007711073	0.0548548974	149.438525501	1.4245354212	0.0265240103
Culicoides variipennis	Linley J.R. 1986. Swimming behaviour of the larva of Culicoides variipennis (Diptera: Ceratapogonidae) and its relationship to temperature and velocity. Journal of Medical Entomology 23(5), 473-483.	Voluntary Body Velocity	0.0021608216	0.5241426557	143.829949367	3.5299211264	0.6758468997
Culicoides variipennis	Linley J.R. 1986. Swimming behaviour of the larva of Culicoides variipennis (Diptera: Ceratapogonidae) and its relationship to temperature and velocity. Journal of Medical Entomology 23(5), 473-483.	Voluntary Tail Beat Rate	2.7893421577	0.4150775286	58.7018584324	42.3721143755	0.9006147994
Cydia pomonella	Aghdam, H. R., Fathipour, Y., Radjabi, G. & Rezapanah, M. 2009. Temperature-dependent development and temperature thresholds of codling moth (Lepidoptera: Tortricidae) in Iran. Environmental Entomology 38, 885-895.	Development Time	0.0014941664	17.6642051569	9.4721065234	18.2717064505	0.5274758106
Dahlbominus fuscipennis	Burnett T. 1951. Effects of temperature and host density on the rate of increase of an insect parasite. The American Naturalist 85(825), 337-352.	Egg-Per-Host Parasitization Rate	0.0001646538	0.1171103577	117.961722974	1.8579581939	0.2651480251
Dahlbominus fuscipennis	Burnett T. 1951. Effects of temperature and host density on the rate of increase of an insect parasite. The American Naturalist 85(825), 337-352.	Eggs-Per-Parasitoid Parasitization Rate	2.29154225569E-06	1.1776672595	140.978583136	47.0595157687	0.2634431721
Dahlbominus fuscipennis	Burnett T. 1951. Effects of temperature and host density on the rate of increase of an insect parasite. The American Naturalist 85(825), 337-352.	Host-Per-Parasitoid Parasitization Rate	1.68E-07	1.0526935278	136.813431941	49.9635433442	0.2062730851
Dorymyrmex goetschi	Torres-Contreras H. & R.A. Vasquez 2004. A field experiment on the influence of load transportation and patch distance on the locomotion velocity of Dorymyrmex goetschi (Hymenoptera, Formicidae). Insectes Sociaux 51, 265-270.	Foraging Velocity	0.0001745367	1.9468484472	55.1062907025	1.9471293942	0.352107851
Dorymyrmex goetschi	Torres-Contreras H. & R.A. Vasquez 2004. A field experiment on the influence of load transportation and patch distance on the locomotion velocity of Dorymyrmex goetschi (Hymenoptera, Formicidae). Insectes Sociaux 51, 265-270.	Voluntary Body Velocity	0.0046176765	0.3468349149	58.485294426	35.5253284766	0.4382741705
Euplectrus ronnai	Yamamoto, A. C., Doetzer, A. K. & Foerster, L. A. 1998. Effect of temperature on the development of Euplectrus ronnai (Brethes) (Hymenoptera, Eulophidae) parasitizing Pseudaletia sequax Franclemont (Lepidoptera, Noctuidae) and impact of parasitism on food consumption of the host larvae. Acta. Biol. Par., Curitiba 27(1,2,3,4):85-95.	Development Time	0.1734598636	14.3779907772	9.2254965457	15.2499896006	0.9212539234
Euplectrus ronnai	Yamamoto, A. C., Doetzer, A. K. & Foerster, L. A. 1998. Effect of temperature on the development of Euplectrus ronnai (Brethes) (Hymenoptera, Eulophidae) parasitizing Pseudaletia sequax Franclemont (Lepidoptera, Noctuidae) and impact of parasitism on food consumption of the host larvae. Acta. Biol. Par., Curitiba 27(1,2,3,4):85-95.	Mortality Rate	3.58195046214E-08	0.2948283556	109.646548248	24.9507234051	0.4076549347
Formica rufa	Holt S.J. 1955. On the foraging activity of the wood ant. Journal of Animal Ecology 24, 1-34.	Foraging Velocity	0.0026931356	0.6022090029	20.2716749743	7.9376772123	0.8864326576
Formica schaufussi	Traniello J.F.A., M.S. Fujita & R.V. Bowen. 1984. Ant foraging behaviour: ambient temperature influences prey selection. Behavioural Ecology and Sociobiology 15, 65-68.	Resource Size Capture Intent Acceptance Probability	3.53608082119E-05	3.3295891995	29.1490888993	3.4405288429	0.9697804537
Geocoris bullatus	Chow T., G.E. Long & G. Tamaki. 1983. Effects of temperature and hunger on the functional response of Geocoris bullatus (Say) (Hemiptera: Lygaeidae) to Lygus spp. (Hemiptera: Miridae) density. Environmental Entomology 12, 1332-1338.	Handling Duration	79.9814304357	8.4306151051	4.9573208324	8.6834854153	0.3878773715
Geocoris bullatus	Chow T., G.E. Long & G. Tamaki. 1983. Effects of temperature and hunger on the functional response of Geocoris bullatus (Say) (Hemiptera: Lygaeidae) to Lygus spp. (Hemiptera: Miridae) density. Environmental Entomology 12, 1332-1338.	Resource Consumption Rate	1.39993606764E-05	0.7140877762	144.215696889	45.2352697552	0.4132966191
Geocoris punctipes	Crocker R.L, W.H. Whitcomb & R.M. Ray. 1975. Effects of sex, developmental stage, and temperature on predation by Geocoris punctipes. Environmental Entomology 4(4), 531-534.	Resource Consumption Rate	3.32820869199E-06	1.0043108851	110.550653854	1.0048683072	0.2435532487
Glyptapanteles muesebecki	Foerster, L. A., Avanci, M. d. R. F. & Doetzer, A. K. 1999. Effect of temperature on the development and progeny production of Glyptapanteles muesebecki (Blanchard) (Hymenoptera: Braconidae) parasitizing larvae of Pseudaletia sequax Franclemont (Lepidopte	Development Time	0.1699729395	14.9742566253	9.0033517703	15.6707477082	0.6141871518
Hemicordulia tau	Richards S.J. & Bull. 1990. Size-limited predation on tadpoles of three Australian frogs. Copeia 1990, 1041-1046.	Resource Consumption Rate	2.60213099168E-09	10.9186365533	15.5071660643	10.9186371531	-0.2236510085
Hexagenia limbata	Zimmerman M.C. & T.E. Wissing. 1978. Effects of temperature on gut-loading and gut-clearing times of the burrowing mayfly, Hexagenia limbata. Freshwater Biology 8, 269-277.	Faecal Excretion Rate	5.16718579726E-11	0.3734044677	55.8793710419	49.7658667743	0.0972173774
Hexagenia limbata	Zimmerman M.C. & T.E. Wissing. 1978. Effects of temperature on gut-loading and gut-clearing times of the burrowing mayfly, Hexagenia limbata. Freshwater Biology 8, 269-277.	Gut Loading Time	1.3274776303	17.2063326893	5.3773360392	17.6577798102	0.9704006635
Hexagenia limbata	Zimmerman M.C. & T.E. Wissing. 1978. Effects of temperature on gut-loading and gut-clearing times of the burrowing mayfly, Hexagenia limbata. Freshwater Biology 8, 269-277.	Gut Passage Time	16.081710037	24.4430953303	3.261900905	24.8030895856	0.9607040742
Hexagenia limbata	Zimmerman M.C. & T.E. Wissing. 1978. Effects of temperature on gut-loading and gut-clearing times of the burrowing mayfly, Hexagenia limbata. Freshwater Biology 8, 269-277.	Resource Mass Consumption Rate	5.57433031227E-11	0.4521297751	47.2534678892	43.9001326763	0.1926975753
Hyles lineata	Casey T.M. 1976. Activity patterns, body temperature and thermal ecology in two desert caterpillars (Lepidoptera: Sphingidae). Ecology 57(3), 485-497.	Bite Rate	0.4687404265	0.4312484594	54.1057520276	48.984401216	0.8221324153
Hyles lineata	Casey T.M. 1976. Activity patterns, body temperature and thermal ecology in two desert caterpillars (Lepidoptera: Sphingidae). Ecology 57(3), 485-497.	Population Foraging Probability	0.0002224994	3.3304860258	21.7353991217	3.7927859245	0.6187897273
Ischnura elegans	Thompson D.J. 1978. Towards a realistic predator-prey model: the effect of temperature on the functional response and life history of larvae of the damselfly, Ischnura elegans. Journal of Animal Ecology 47, 757-767.	Resource Consumption Rate	2.39925861314E-05	0.9424920411	26.7789694252	49.9998676159	0.6026466488
Linepithema humile	Clopton J.R. 2007. Temperature: human regulating, ants conforming. American Biology Teacher 69(5), 59-63.	Foraging Velocity	0.0038393291	0.5064904585	148.456626824	7.6400398627	0.6649662143
Linepithema humile	Shapley H. 1924. Note on the thermokinetics of Dolichoderine ants. Proceedings of the National Academy of Sciences of the United States of America 10, 436-439.	Foraging Velocity	0.0048918195	0.4668189597	114.109077482	3.6508674331	0.9667535108
Liometopum apiculatum	Shapley H 1920. Thermokinetics of Liometopum apiculatum Mayr. Proceedings of the National Academy of Sciences of the United States of America 6, 204-211.	Foraging Velocity	0.0029415139	0.6006914922	47.1576249065	24.1232546646	0.9801805584
Macrocentrus iridescens	Krugner, R., Daane, K. M., Lawson, A. B. & Yokota, G. Y. 2007. Temperature-dependent development of Macrocentrus iridescens (Hymenoptera : Braconidae) as a parasitoid of the oblique banded leafroller (Lepidoptera : Tortricidae): Implications for field synchrony of parasitoid and host. Biological Control 42(2):110-118	Development Rate	1.28149092545E-08	0.9829596281	26.3608771703	2.7852429431	0.9788948854
Manduca sexta	Casey T.M. 1976. Activity patterns, body temperature and thermal ecology in two desert caterpillars (Lepidoptera: Sphingidae). Ecology 57(3), 485-497.	Bite Rate	0.3528264075	0.6489338511	149.99999999	0.6500496419	0.931115212
Manduca sexta	Casey T.M. 1976. Activity patterns, body temperature and thermal ecology in two desert caterpillars (Lepidoptera: Sphingidae). Ecology 57(3), 485-497.	Population Foraging Probability	0.0002565543	4.1356299607	17.4723318545	4.4179186485	0.5743661631
Manduca sexta	Stevenson R.D. & R.K. Josephson. 1990. Effects of operating frequency and temperature on mechanical power output from moth flight muscle. Journal of Experimental Biology 149, 61-78.	In Vitro Muscle Optimal Phase	819918787.031	29.9676856528	-3.232077158	30.0159955781	0.4183166423
Manduca sexta	Stevenson R.D. & R.K. Josephson. 1990. Effects of operating frequency and temperature on mechanical power output from moth flight muscle. Journal of Experimental Biology 149, 61-78.	In Vitro Muscle Optimal Rate	3.9705947468	0.411492572	37.9289684319	3.5846722377	0.9960371591
Manduca sexta	Stevenson R.D. & R.K. Josephson. 1990. Effects of operating frequency and temperature on mechanical power output from moth flight muscle. Journal of Experimental Biology 149, 61-78.	In Vitro Muscle Optimal Strain	0.0345948525	0.1841197266	37.9407442182	1.7670075548	0.9955377864
Manduca sexta	Stevenson R.D. & R.K. Josephson. 1990. Effects of operating frequency and temperature on mechanical power output from moth flight muscle. Journal of Experimental Biology 149, 61-78.	In Vitro Muscle Power Output	2.2160620027	0.7742159071	39.0543432898	2.3870348433	0.9999527909
Manduca sexta	Stevenson R.D. & R.K. Josephson. 1990. Effects of operating frequency and temperature on mechanical power output from moth flight muscle. Journal of Experimental Biology 149, 61-78.	In Vitro Muscle Work Per Cycle	0.6096499099	0.3404672902	40.3322826098	1.9391098849	0.9925256804
Messor pergandei	Hurlbert A., F. Ballantyne & S. Powell 2008. Shaking a leg and hot to trot: the effects of body size and temperature on running speed in ants. Ecological Entomology 33, 144-154.	Foraging Velocity	0.0027422665	0.6018736636	34.9609744299	7.359059832	0.4339315286
Messor pergandei	Lighton J.R.B. & F.D. Duncan 2002. Energy cost of locomotion: validation of laboratory data by in situ respirometry. Ecology 83, 3517-3522.	Foraging Velocity	0.0011217054	1.1645540937	98.4868082257	1.1647162138	0.8610726129
Messor pergandei	Rissing S.W. 1982. Foraging velocity of seed-harvester ants, Veromessor pergandei (Hymenoptera: Formicidae). Environmental Entomology 11, 905-907.	Foraging Velocity	0.0005229459	1.5583730618	69.9247414121	1.5585791433	0.8156773967
NA	Kalyebi, A., Overholt, W. A., Schulthess, F., Mueke, J. M. & Sithanantham, S. 2006. The effect of temperature and humidity on the bionomics of six African egg parasitoids (Hymenoptera : Trichogrammatidae). Bulletin of Entomological Research 96, 305-314.	Development Time	0.0016690834	16.8209498279	9.8000037859	17.3072547251	0.8267054961
NA	Kishi D., M. Murakami, S. Nakano & K. Maekawa. 2005. Water temperature determines strength of top-down control in a stream food web. Freshwater Biology 50, 1315-1322.	Grazing Rate	6.89507346673E-12	4.2001397662	10.868180835	4.8827984396	0.2237332203
Nabis roseipennis	Nadgauda D. & H.N. Pitre. 1986. Effects of temperature on feeding, development, fecundity, and longevity of Nabis roseipennis (Hemiptera: Nabidae) fed tobacco budworm (Lepidoptera: Noctuidae) larvae and Tarnished plant bug (insect) (Hemiptera: Miridae) ny	Resource Consumption Rate	0.0181078658	1.07486578576E-05	138.503932069	42.4297328173	-179646.341188
Naucoris congrex	McCoull C.J., R. Swain & R.W. Barnes. 1998. Effect of temperature on the functional response and components of attack rate in Naucoris congrex Stal (Hemiptera: Naucoridae). Australian Journal of Entomology 37, 323-327.	Attack Probability	0.0033631244	1.2361617709	115.38496838	20.4550949554	0.475236283
Naucoris congrex	McCoull C.J., R. Swain & R.W. Barnes. 1998. Effect of temperature on the functional response and components of attack rate in Naucoris congrex Stal (Hemiptera: Naucoridae). Australian Journal of Entomology 37, 323-327.	Attack-Field Encounter Density Rate	0.0005859066	0.625232198	40.1922270266	49.4315523315	0.3879199167
Naucoris congrex	McCoull C.J., R. Swain & R.W. Barnes. 1998. Effect of temperature on the functional response and components of attack rate in Naucoris congrex Stal (Hemiptera: Naucoridae). Australian Journal of Entomology 37, 323-327.	Attack-Field Reaction Probability	0.0591922595	0.567695302	83.9532595356	47.1965801744	0.6962690708
Naucoris congrex	McCoull C.J., R. Swain & R.W. Barnes. 1998. Effect of temperature on the functional response and components of attack rate in Naucoris congrex Stal (Hemiptera: Naucoridae). Australian Journal of Entomology 37, 323-327.	Resource Consumption Rate	1.88025355264E-05	0.6048666911	132.925098583	47.7665922131	0.3869039547
Notonecta glauca	Cockrell B.J. 1984. Effects of temperature and oxygenation on predator-prey overlap and prey choice of Notonecta glauca. Journal of Animal Ecology 53, 519-532.	'Submerged' Attack Probability	5.64903304594E-05	13.163311576	6.1168520527	15.5375538293	0.9048767565
Notonecta glauca	Cockrell B.J. 1984. Effects of temperature and oxygenation on predator-prey overlap and prey choice of Notonecta glauca. Journal of Animal Ecology 53, 519-532.	Foraging Submergence Duration	0.0266182953	15.488725424	5.8219850291	17.5199135449	0.881636819
Notonecta glauca	Cockrell B.J. 1984. Effects of temperature and oxygenation on predator-prey overlap and prey choice of Notonecta glauca. Journal of Animal Ecology 53, 519-532.	Foraging Submergence Time	3768.42787233	0.712319892	7.8052652719	2.7769931293	0.8801901721
Notonecta glauca	Cockrell B.J. 1984. Effects of temperature and oxygenation on predator-prey overlap and prey choice of Notonecta glauca. Journal of Animal Ecology 53, 519-532.	Resource Consumption Rate	2.22366310874E-05	0.8905046042	142.906196034	28.6776137598	0.4984263426
Notonecta kirbyi	Anderson M.T., J.M. Kiesecker, D.P. Chivers & A.R. Blaustein. 2001. The direct and indirect effects of temperature on a predator-prey relationship. Canadian Journal of Zoology 79(10), 1834-1841.	Consumption Probability of Trial	0.0001843831	14.4656858774	7.0362297893	14.4750348735	-0.0436920053
Ocymyrmex barbiger	Marsh A.C. 1985. Microclimatic factors influencing foraging patterns and success of the thermophilic desert ant, Ocymyrmex barbiger. Insectes Sociaux 32, 286-296.	Foraging Velocity	0.0019593452	0.8718677172	57.8471976727	1.1951081725	0.9140042128
Orius insidiosus	McCaffrey J.P & R.L. Horsburgh. 1986. Functional response of Orius insidiosus (Hemiptera: Anthocoridae) to the European red mite, Panonychus ulmi (Acari: Tetranychidae), at different constant temperatures. Environmental Entomology 15, 532-535.	Resource Consumption Rate	1.40211089275E-05	0.7632888276	34.2030780072	26.4246034985	0.2752228565
Planococcus citri	Goldasteh, S., Talebi, A. A., Fathipour, Y., Ostovan, H., Zamani, A. & Shoushtari, R. V. 2009. Effect of temperature on life history and population growth parameters of Planococcus citri (Homoptera, Pseudococcidae) on Coleus (Solenostemon scutellarioides (L.) Codd.]. Arch. Biol. Sci. 61(2):329-336	Development Time	0.0339507933	14.2041451879	9.9555118819	14.8390920975	0.179273103
Planococcus citri	Goldasteh, S., Talebi, A. A., Fathipour, Y., Ostovan, H., Zamani, A. & Shoushtari, R. V. 2009. Effect of temperature on life history and population growth parameters of Planococcus citri (Homoptera, Pseudococcidae) on Coleus (Solenostemon scutellarioides (L.) Codd.]. Arch. Biol. Sci. 61(2):329-336	Generation Time	0.0008089059	13.9936785357	12.7750147183	14.2668468715	0.5643822881
Planococcus citri	Goldasteh, S., Talebi, A. A., Fathipour, Y., Ostovan, H., Zamani, A. & Shoushtari, R. V. 2009. Effect of temperature on life history and population growth parameters of Planococcus citri (Homoptera, Pseudococcidae) on Coleus (Solenostemon scutellarioides (L.) Codd.]. Arch. Biol. Sci. 61(2):329-336	Longevity	0.0024880611	12.4592084567	12.8147861725	12.7231752518	-0.3658782545
Planococcus citri	Goldasteh, S., Talebi, A. A., Fathipour, Y., Ostovan, H., Zamani, A. & Shoushtari, R. V. 2009. Effect of temperature on life history and population growth parameters of Planococcus citri (Homoptera, Pseudococcidae) on Coleus (Solenostemon scutellarioides (L.) Codd.]. Arch. Biol. Sci. 61(2):329-336	Population Growth Rate	1.93535196075E-08	1.3253320148	26.2924413022	4.3371743555	0.9694603176
Podisus maculiventris	Mohaghegh J., P. De Clercq & L. Tirry. 2001. Functional response of the predators Podisus maculiventris (Say) and Podisus nigrispinus (Dallas) (Het., Pentatomidae) to the beet armyworm, Spodoptera exigua (Hubner) (Lep., Noctuidae): effect of temperature.	Resource Consumption Rate	1.81624529721E-05	0.3738534999	32.2220277397	33.4476470935	-0.0339766086
Podisus nigrispinus	Mohaghegh J., P. De Clercq & L. Tirry. 2001. Functional response of the predators Podisus maculiventris (Say) and Podisus nigrispinus (Dallas) (Het., Pentatomidae) to the beet armyworm, Spodoptera exigua (Hubner) (Lep., Noctuidae): effect of temperature.	Resource Consumption Rate	4.12249470387E-06	0.9480522186	25.5047837688	7.7170310625	-0.0113010302
Pogonomyrmex barbatus	Morehead S.A. & D.H. Feener 1998. Foraging behaviour and morphology: seed selection in the harvester ant genus, Pogonomyrmex. Oecologia 114, 548-555.	Foraging Velocity	0.00492843	0.3285585713	108.57469103	5.0183612861	0.2552233256
Pogonomyrmex desertorum	Morehead S.A. & D.H. Feener 1998. Foraging behaviour and morphology: seed selection in the harvester ant genus, Pogonomyrmex. Oecologia 114, 548-555.	Foraging Velocity	0.0028738583	0.4063928099	44.7230271577	6.5984699749	0.1736729965
Pogonomyrmex maricopa	Weier J.A. & D.H. Feener 1995. Foraging in the seed-harvester ant genus Pogonomyrmex: are energy costs important?. Behavioral Ecology and Sociobiology 36, 291-300.	Foraging Velocity	0.0027459431	0.6075820703	44.938794716	4.9326221629	0.7464454629
Pogonomyrmex occidentalis	Crist T.O. & J.A. MacMahon. 1991. Foraging patterns of Pogonomyrmex occidentalis (Hymenoptera: Formicidae) in a shrub-steppe ecosystem: the roles of temperature, trunk trails, and seed resources. Environmental Entomology 20(1), 265-275.	Line -Encounter Rate	0.0010657027	0.7273654346	45.4209812605	2.7276382167	0.0298384364
Pogonomyrmex occidentalis	Crist T.O. & J.A. MacMahon. 1991. Foraging patterns of Pogonomyrmex occidentalis (Hymenoptera: Formicidae) in a shrub-steppe ecosystem: the roles of temperature, trunk trails, and seed resources. Environmental Entomology 20(1), 265-275.	Nest Provisioning Probability	0.0120087207	0.3863755645	107.087945067	6.5150882248	0.0271182039
Pogonomyrmex occidentalis	Morehead S.A. & D.H. Feener 1998. Foraging behaviour and morphology: seed selection in the harvester ant genus, Pogonomyrmex. Oecologia 114, 548-555.	Foraging Velocity	0.0061894678	0.3036170116	56.8610037968	33.3211659626	0.4071000751
Pogonomyrmex rugosus	Weier J.A. & D.H. Feener 1995. Foraging in the seed-harvester ant genus Pogonomyrmex: are energy costs important?. Behavioral Ecology and Sociobiology 36, 291-300.	Foraging Velocity	0.0019185403	0.8292410173	39.9320359188	2.0012682451	0.8469759778
Popillia japonica	Oertli J.J. 1989. Relationship of wing beat frequency and temperature during take-off flight in temperate-zone beetles. Journal of Experimental Biology 145, 321-338.	Voluntary Wing Beat Rate	55.3306874615	0.1586479212	39.8661322768	49.9999999992	0.2144772575
Porotermes adamsoni	Lenz M. & E.R. Williams. 1986. Changing feeding patterns of Porotermes adamsoni (Froggatt) (Isoptera: Termopsidae) during no-choice and choice trials at different temperatures on sound and decaying wood. Sociobiology 11(3), 215-226.	Resource Mass Consumption Rate	2.13842194336E-12	0.5905008675	25.2873475406	5.3472428279	0.3168210703
Porotermes adamsoni	Lenz M., R.A. Barrett & E.R. Williams. 1982. Influence of diet on the survival and wood consumption of Porotermes adamsoni (Froggatt) (Isoptera: Termopsidae) at different temperatures. Bulletin of Entomological Research 72, 423-435.	Resource Mass Consumption Rate	6.17314326365E-14	1.9665051808	26.7562809813	2.0456475204	0.6930932007
Praon exsoletum	Messenger P.S. 1968. Bioclimatic studies of the aphid parasite Praon exsoletum 1. Effects of temperature on the functional response of females to varying host densities. The Canadian Entomologist 100, 728-741.	Host-Per-Parasitoid Parasitization Rate	6.55848409946E-05	0.7119036159	21.7488789578	6.5387213449	0.0402506584
Praon palitans	Messenger P.S. & D.C. Force. 1963. An experimental host-parasite system: Therioaphis maculata (Buckton) - Praon palitans Muesebeck (Homoptera: Aphididae-Hymenoptera: Braconidae). Ecology 44(3), 532-540.	Eggs-Per-Parasitoid Parasitization Rate	0.0001237956	0.5527262922	30.6351991061	46.7172837642	0.3520605185
Pterostichus cupreus	Chiverton P.A. 1988. Searching behaviour and cereal aphid consumption by Bembidion lampros and Pterostichus cupreus, in relation to temperature and prey density. Entomologia experimentalis et applicata 47, 173-182.	Foraging Probability	0.099348119	0.3022517138	129.415363925	4.8145124223	0.2386740538
Pterostichus cupreus	Chiverton P.A. 1988. Searching behaviour and cereal aphid consumption by Bembidion lampros and Pterostichus cupreus, in relation to temperature and prey density. Entomologia experimentalis et applicata 47, 173-182.	Intraspecific Confrontation Probability	0.0030010565	0.6312202473	40.5457326138	38.8394964245	0.6954953788
Pterostichus cupreus	Chiverton P.A. 1988. Searching behaviour and cereal aphid consumption by Bembidion lampros and Pterostichus cupreus, in relation to temperature and prey density. Entomologia experimentalis et applicata 47, 173-182.	Resource Consumption Rate	2.65590410354E-10	8.7933225886	21.4719304635	8.7933847467	0.7841395664
Pterostichus cupreus	Chiverton P.A. 1988. Searching behaviour and cereal aphid consumption by Bembidion lampros and Pterostichus cupreus, in relation to temperature and prey density. Entomologia experimentalis et applicata 47, 173-182.	Resource Habitat Encounter Rate	0.0015822683	0.6333484674	59.2029513044	39.5898654631	0.6583613181
Pterostichus cupreus	Chiverton P.A. 1988. Searching behaviour and cereal aphid consumption by Bembidion lampros and Pterostichus cupreus, in relation to temperature and prey density. Entomologia experimentalis et applicata 47, 173-182.	Voluntary Body Velocity	0.0094872473	0.4277594554	66.9309870562	31.8661430158	0.9771901199
Pterostichus cupreus	Chiverton P.A. 1988. Searching behaviour and cereal aphid consumption by Bembidion lampros and Pterostichus cupreus, in relation to temperature and prey density. Entomologia experimentalis et applicata 47, 173-182.	Voluntary Walk/Run Probability	3.66673674918E-05	14.4081093739	6.405907997	14.5908478238	0.1214982786
Ranatra dispar	Bailey P.C.E. 1989. The effect of water temperature on the functional response of the water stick insect Ranatra dispar (Heteroptera: Nepidae). Australian Journal of Ecology 14, 381-386.	Resource Consumption Rate	1.49057502111E-05	0.6840726807	35.1984623607	1.4393316849	0.1832179897
Sitona discoideus	Arbab, A., Kontodimas, D. C. & McNeill, M. R. 2008. Modelling embryo development of Sitona discoideus Gyllenhal (Coleoptera: Curculionidae) under constant temperature. Environmental Entomology 37, 1381-1388.	Development Time	32.1976478535	21.662362639	4.7041404879	22.256876199	0.7262489007
Solenopsis invicta	Rigatuso R., S.M.R. Bertoluzzo, F.E. Quattrin & M.G. Bertoluzzo 2000. Ant activity associated with a chemical compound. Journal of Chemical Education 77, 183-185.	Foraging Velocity	0.0013310469	0.8563281322	131.272094618	0.8564667864	0.8107092906
Solenopsis invicta	Rigatuso R., S.M.R. Bertoluzzo, F.E. Quattrin & M.G. Bertoluzzo 2000. Ant activity associated with a chemical compound. Journal of Chemical Education 77, 183-185.	Voluntary Body Velocity	0.0011347161	0.9859674256	114.962368611	0.9860541863	0.7634758384
Stethorus punctum	Hull L.A., D. Asquith & P.D. Mowery. 1977. The functional response of Stethorus punctum to densities of the European red mite. Environmental Entomology 6(1), 85-90.	Resource Consumption Rate	7.62770923227E-05	0.6302354172	31.9098032669	9.6013291492	0.1588370734
Tapinoma sessile	Shapley H. 1924. Note on the thermokinetics of Dolichoderine ants. Proceedings of the National Academy of Sciences of the United States of America 10, 436-439.	Foraging Velocity	0.0003825555	1.2560378424	101.783871565	1.2561004187	0.9812496579
Telenomus chrysopae	Ruberson, J. R., Tauber, C. A. & Tauber, M. J. 1995. Developmental effects of host and temperature on Telenomus spp (Hymenoptera, Scelionidae) parasitizing Chrysopid eggs. Biological Control 5, 245-250.	Development Time	0.1263187484	13.9238713416	9.7249028121	14.7785301118	0.980912516
Telenomus chrysopae	Ruberson, J. R., Tauber, C. A. & Tauber, M. J. 1995. Developmental effects of host and temperature on Telenomus spp (Hymenoptera, Scelionidae) parasitizing Chrysopid eggs. Biological Control 5, 245-250.	Development Time	0.2345693579	13.7835489634	9.5297165702	14.6893856328	0.9851153926
Telenomus chrysopae	Ruberson, J. R., Tauber, C. A. & Tauber, M. J. 1995. Developmental effects of host and temperature on Telenomus spp (Hymenoptera, Scelionidae) parasitizing Chrysopid eggs. Biological Control 5, 245-250.	Mortality Rate	5.24531998724E-08	0.2997254565	149.664408592	1.4705702766	0.3942607583
Telenomus chrysopae	Ruberson, J. R., Tauber, C. A. & Tauber, M. J. 1995. Developmental effects of host and temperature on Telenomus spp (Hymenoptera, Scelionidae) parasitizing Chrysopid eggs. Biological Control 5, 245-250.	Mortality Rate	5.21384790322E-08	0.1076822496	38.027199734	41.7608362131	-0.0200815028
Telenomus isis	Bruce, A. Y., Schulthess, F. & Mueke, J. 2009. Host Acceptance, Suitability, and Effects of Host Deprivation on the West African Egg Parasitoid Telenomus isis (Hymenoptera: Scelionidae) Reared on East African Stemborers Under Varying Temperature and Relative Humidity Regimens. Environmental Entomology 38(3):904-19	Development Rate	4.20951650817E-08	0.7380732577	29.9616483388	3.5305661774	0.9586222353
Telenomus isis	Bruce, A. Y., Schulthess, F. & Mueke, J. 2009. Host Acceptance, Suitability, and Effects of Host Deprivation on the West African Egg Parasitoid Telenomus isis (Hymenoptera: Scelionidae) Reared on East African Stemborers Under Varying Temperature and Relative Humidity Regimens. Environmental Entomology 38(3):904-19	Longevity	1508960.38444	1E-05	-9.7262400561	2.2666747981	0.6272828824
Telenomus isis	Bruce, A. Y., Schulthess, F. & Mueke, J. 2009. Host Acceptance, Suitability, and Effects of Host Deprivation on the West African Egg Parasitoid Telenomus isis (Hymenoptera: Scelionidae) Reared on East African Stemborers Under Varying Temperature and Relative Humidity Regimens. Environmental Entomology 38(3):904-19	Mortality Rate	2.10706697769E-08	0.5472906917	72.5426188563	49.3260517652	0.6120277113
Telenomus isis	Bruce, A. Y., Schulthess, F. & Mueke, J. 2009. Host Acceptance, Suitability, and Effects of Host Deprivation on the West African Egg Parasitoid Telenomus isis (Hymenoptera: Scelionidae) Reared on East African Stemborers Under Varying Temperature and Relative Humidity Regimens. Environmental Entomology 38(3):904-19	Population Growth Rate	4.4491810135E-08	1.2037745511	28.1423464186	2.9040999326	0.7638759497
Telenomus lobatus	Ruberson, J. R., Tauber, C. A. & Tauber, M. J. 1995. Developmental effects of host and temperature on Telenomus spp (Hymenoptera, Scelionidae) parasitizing Chrysopid eggs. Biological Control 5, 245-250.	Development Time	0.4292418288	13.666638497	9.4226822542	14.5603193165	0.981040364
Telenomus lobatus	Ruberson, J. R., Tauber, C. A. & Tauber, M. J. 1995. Developmental effects of host and temperature on Telenomus spp (Hymenoptera, Scelionidae) parasitizing Chrysopid eggs. Biological Control 5, 245-250.	Mortality Rate	7.39357530566E-12	9.2883049358	18.2914541472	9.2883066767	-0.0947823918
Tetragoneura nigra	Kuo, M. H., Lu, W. N., Chu, M. C., Kuo, Y. H. & Havang, S. H. 2006. Temperature-dependent development and population growth of Tetraneura nigriabdominalis (Homoptera : Pemphigidae) on three host plants. Journal of Economic Entomology 99, 1209-1213.	Development Time	0.1419404187	21.4260470913	6.4470292508	21.9278184622	0.9204344046
Tetragoneura nigra	Kuo, M. H., Lu, W. N., Chu, M. C., Kuo, Y. H. & Havang, S. H. 2006. Temperature-dependent development and population growth of Tetraneura nigriabdominalis (Homoptera : Pemphigidae) on three host plants. Journal of Economic Entomology 99, 1209-1213.	Fecundity Rate	1.19368317546E-08	2.7545121513	49.1684244495	2.7546267355	0.9845872149
Tetragoneura nigra	Kuo, M. H., Lu, W. N., Chu, M. C., Kuo, Y. H. & Havang, S. H. 2006. Temperature-dependent development and population growth of Tetraneura nigriabdominalis (Homoptera : Pemphigidae) on three host plants. Journal of Economic Entomology 99, 1209-1213.	Generation Time	0.2940274132	21.452040586	6.3049425236	22.0137441541	0.978234262
Tetragoneura nigra	Kuo, M. H., Lu, W. N., Chu, M. C., Kuo, Y. H. & Havang, S. H. 2006. Temperature-dependent development and population growth of Tetraneura nigriabdominalis (Homoptera : Pemphigidae) on three host plants. Journal of Economic Entomology 99, 1209-1213.	Longevity	0.0007456253	14.7068647541	11.6425453387	15.086766501	0.9753448462
Tetragoneura nigra	Kuo, M. H., Lu, W. N., Chu, M. C., Kuo, Y. H. & Havang, S. H. 2006. Temperature-dependent development and population growth of Tetraneura nigriabdominalis (Homoptera : Pemphigidae) on three host plants. Journal of Economic Entomology 99, 1209-1213.	Population Growth Rate	5.59014480807E-08	1.1045965579	28.5514526363	2.8065155252	0.9986167216
Theocolax elegans	Flinn P.W. & D.W. Hagstrum. 2002. Temperature-mediated functional response of Theocolax elegans (Hymenoptera: Pteromalidae) parasitizing Rhyzopertha dominica (Coleoptera: Bostrichidae) in stored wheat. Journal of Stored Products Research 38, 185-190.	Host-Per-Parasitoid Parasitization Rate	3.65448905728E-08	2.0709572968	65.8907611721	2.0710844208	0.1466709251
Theocolax elegans	Imamura, T., Uraichuen, J., Visarathanonth, P., Morimoto, S. & Miyanoshita, A. 2004. Effect of temperature on development of Theocolax elegans (Westwood) (Hymenoptera : Pteromalidae) parasitizing larvae of the maize weevil Sitophilus zeamais (Coleoptera: Curculionidae) in brown rice. Appl. Entomol. Zool. 39(3):497-503	Development Time	0.0013316839	13.0811003499	13.0840797282	13.6975274606	0.8488035929
Theocolax elegans	Imamura, T., Uraichuen, J., Visarathanonth, P., Morimoto, S. & Miyanoshita, A. 2004. Effect of temperature on development of Theocolax elegans (Westwood) (Hymenoptera : Pteromalidae) parasitizing larvae of the maize weevil Sitophilus zeamais (Coleoptera: Curculionidae) in brown rice. Appl. Entomol. Zool. 39(3):497-503	Longevity	0.0002620562	12.9661180733	13.5119218229	13.6897297453	0.9017577964
Trichogramma bruni	Kalyebi, A., Overholt, W. A., Schulthess, F., Mueke, J. M. & Sithanantham, S. 2006. The effect of temperature and humidity on the bionomics of six African egg parasitoids (Hymenoptera : Trichogrammatidae). Bulletin of Entomological Research 96, 305-314.	Development Time	0.0007532364	15.0018025377	11.3164664114	15.4383896207	0.8419992165
Astacus astacus	Kivivuori L. 1983. Temperature acclimation of walking in the crayfish Astacus astacus L. Comparative Biochemistry and Physiology. A, Comparative Physiology 75A(3), 375-378.	Voluntary Body Velocity	0.0016047124	0.9718577357	22.1265370269	5.6710681166	0.2507070234
Callinectes sapidus	Eggleston D.B. 1990. Behavioural mechanisms underlying variable functional responses of blue crabs, Callinectes sapidus feeding on juvenile oysters, Crassostrea virginica. Journal of Animal Ecology 59, 615-630.	Ingestion Duration	184.857489084	0.0231289312	12.180355461	1.8444662201	-0.030461834
Callinectes sapidus	Eggleston D.B. 1990. Behavioural mechanisms underlying variable functional responses of blue crabs, Callinectes sapidus feeding on juvenile oysters, Crassostrea virginica. Journal of Animal Ecology 59, 615-630.	Resource Consumption Probability	5.38847964759E-05	3.1634521145	23.4563277197	5.4404085159	0.8168038015
Callinectes sapidus	Eggleston D.B. 1990. Behavioural mechanisms underlying variable functional responses of blue crabs, Callinectes sapidus feeding on juvenile oysters, Crassostrea virginica. Journal of Animal Ecology 59, 615-630.	Resource Consumption Rate	2.76196513029E-08	3.0110084114	25.1317983784	30.8503610335	-0.1864056682
Callinectes sapidus	Eggleston D.B. 1990. Behavioural mechanisms underlying variable functional responses of blue crabs, Callinectes sapidus feeding on juvenile oysters, Crassostrea virginica. Journal of Animal Ecology 59, 615-630.	Strike Rate	1.15527278799E-10	8.4594933334	16.3236136009	8.8538456186	0.199369934
Callinectes sapidus	Eggleston D.B. 1990. Behavioural mechanisms underlying variable functional responses of blue crabs, Callinectes sapidus feeding on juvenile oysters, Crassostrea virginica. Journal of Animal Ecology 59, 615-630.	Subjugation Duration	6504411676.85	1.01690533716E-05	122.291891729	2.6368782437	-8314050970390000
Callinectes sapidus	Eggleston D.B. 1990. Behavioural mechanisms underlying variable functional responses of blue crabs, Callinectes sapidus feeding on juvenile oysters, Crassostrea virginica. Journal of Animal Ecology 59, 615-630.	Subjugation Persistence Duration	3.8657505322	0.98484812	26.14237511	2.2214068579	0.4857722807
Callinectes sapidus	Eggleston D.B. 1990. Behavioural mechanisms underlying variable functional responses of blue crabs, Callinectes sapidus feeding on juvenile oysters, Crassostrea virginica. Journal of Animal Ecology 59, 615-630.	Subjugation-through-Consumption Duration	1.11037165465E-05	8.4318536908	16.6091297135	8.7398383516	0.0493851624
Callinectes sapidus	Eggleston D.B. 1990. Behavioural mechanisms underlying variable functional responses of blue crabs, Callinectes sapidus feeding on juvenile oysters, Crassostrea virginica. Journal of Animal Ecology 59, 615-630.	Successful Strike Probability	0.0132496519	0.892455288	41.7075116101	26.7180561089	0.5610111347
Carcinus maenas	Elner R.W. & R.N. Hughes. 1978. Energy maximization in the diet of the shore crab, Carcinus maenas. Journal of Animal Ecology 47(1), 103-116.	Consumption Time Per Consumer Resource	3856.88730959	9.2262738466	8.1174542204	9.2262845933	-0.1618349056
Carcinus maenas	Elner R.W. & R.N. Hughes. 1978. Energy maximization in the diet of the shore crab, Carcinus maenas. Journal of Animal Ecology 47(1), 103-116.	Subjugation Duration	2889.70563215	9.2793390755	7.7316835484	9.2793523678	-0.1132773539
Carcinus maenas	Elner R.W. 1980. The influence of temperature, sex and chela size in the foraging strategy of the shore crab, Carcinus maenas (L.). Marine Behavior and Physiology 7, 15-24.	Resource Consumption Rate	6.178E-06	0.3613226726	139.698974586	26.0588525049	-0.2739269156
Carcinus maenas	Sanchez-Salazar M.E., C.L. Griffiths & R. Seed. 1987. The effect of size and temperature on the predation of cockels Cerastoderma edule (L.) by the shore crab Carcinus maenas (L.). Journal of Experimental Marine Biology and Ecology 111, 181-193.	Resource Consumption Rate	3.71354558314E-06	1.5207022201	69.695127301	49.8147808098	0.5368825908
Carcinus maenas	Sanchez-Salazar M.E., C.L. Griffiths & R. Seed. 1987. The effect of size and temperature on the predation of cockels Cerastoderma edule (L.) by the shore crab Carcinus maenas (L.). Journal of Experimental Marine Biology and Ecology 111, 181-193.	Resource Size Selection	4.94809099677E-06	14.1487695517	12.5071538586	14.1487703237	-0.0093383786
Carcinus maenas	Sanchez-Salazar M.E., C.L. Griffiths & R. Seed. 1987. The effect of size and temperature on the predation of cockels Cerastoderma edule (L.) by the shore crab Carcinus maenas (L.). Journal of Experimental Marine Biology and Ecology 111, 181-193.	Subjugation-through-Consumption Duration	2498205444	7.9542871655	-9.1148886758	8.7150161625	-0.0904857745
Carcinus maenas	Wallace J.C. 1973. Feeding, starvation and metabolic rate in the shore crab Carcinus maenas. Marine Biology 20, 277-281.	Resource Mass Consumption Rate	2.29374330167E-09	0.6365888339	23.4235803252	3.1804708386	0.2641482547
Carcinus maenas	Walne P.R. & G.J. Dean. 1972. Experiments on predation by the shore crab, Carcinus maenas L., on Mytilus and Mercenaria. Journal de Conseil International pour l'Exploration de la Mer 34(2), 190-199.	Resource Consumption Rate	6.6328904128E-07	1.6443041695	19.5378761293	28.0551570536	0.7108716118
Carcinus maenas	Walne P.R. & G.J. Dean. 1972. Experiments on predation by the shore crab, Carcinus maenas L., on Mytilus and Mercenaria. Journal de Conseil International pour l'Exploration de la Mer 34(2), 190-199.	Resource Consumption Rate	1.48957302205E-06	0.8803896909	17.5949188781	36.0299838697	-0.0140300321
Carcinus maenas	Walne P.R. & G.J. Dean. 1972. Experiments on predation by the shore crab, Carcinus maenas L., on Mytilus and Mercenaria. Journal de Conseil International pour l'Exploration de la Mer 34(2), 190-199.	Resource Consumption Rate	2.17682876239E-06	1.0046892701	16.7626771028	49.9999998651	0.2324809237
Cherax quadricarinatus	Meade, M. E., Doeller, J. E., Kraus, D. W. & Watts, S. A. 2002. Effects of temperature and salinity on weight gain, oxygen consumption rate, and growth efficiency in juvenile red-claw crayfish Cherax quadricarinatus. Journal of the World Aquaculture Society 33(2): 188-198.	Food Mass Conversion Efficiency	0.1978773901	0.7613082699	21.1446310049	1.2429493388	0.9863841896
Cherax quadricarinatus	Meade, M. E., Doeller, J. E., Kraus, D. W. & Watts, S. A. 2002. Effects of temperature and salinity on weight gain, oxygen consumption rate, and growth efficiency in juvenile red-claw crayfish Cherax quadricarinatus. Journal of the World Aquaculture Society 33(2): 188-198.	Individual Mass Growth Rate	8.27072173658E-16	3.4710293149	26.4293244301	5.7162852964	0.931298028
Cherax quadricarinatus	Meade, M. E., Doeller, J. E., Kraus, D. W. & Watts, S. A. 2002. Effects of temperature and salinity on weight gain, oxygen consumption rate, and growth efficiency in juvenile red-claw crayfish Cherax quadricarinatus. Journal of the World Aquaculture Society 33(2): 188-198.	Mass-Specific Respiration Rate	5.63723312357E-09	0.7458122379	31.8993037514	3.1205209188	0.9918222452
Cherax quadricarinatus	Meade, M. E., Doeller, J. E., Kraus, D. W. & Watts, S. A. 2002. Effects of temperature and salinity on weight gain, oxygen consumption rate, and growth efficiency in juvenile red-claw crayfish Cherax quadricarinatus. Journal of the World Aquaculture Society 33(2): 188-198.	Molting Frequency	2.7E-08	1.0242034941	26.7244547303	3.6894726584	0.8569995485
Cherax quadricarinatus	Meade, M. E., Doeller, J. E., Kraus, D. W. & Watts, S. A. 2002. Effects of temperature and salinity on weight gain, oxygen consumption rate, and growth efficiency in juvenile red-claw crayfish Cherax quadricarinatus. Journal of the World Aquaculture Society 33(2): 188-198.	Mortality Rate	3.79371769339E-06	7.22828366	3.984021602	7.9648422314	0.1558152722
Chionoecetes opilio	Foyle T.P., R.K. O'Dor & R.W. Elner. 1989. Energetically defining the thermal limits of the snow crab. Journal of Experimental Biology 145, 371-393.	Mass-Specific Mass Consumption Rate	6.17178833032E-08	1.0410690649	6.0540154227	5.1807039399	0.9873774343
Chionoecetes opilio	Foyle T.P., R.K. O'Dor & R.W. Elner. 1989. Energetically defining the thermal limits of the snow crab. Journal of Experimental Biology 145, 371-393.	Voluntary Body Velocity	0.0056526125	0.4461464729	42.2195439415	31.4964350559	0.686183774
Chionoecetes opilio	Foyle T.P., R.K. O'Dor & R.W. Elner. 1989. Energetically defining the thermal limits of the snow crab. Journal of Experimental Biology 145, 371-393.	Voluntary Moving Probability	0.225867993	24.3033631621	0.5312249907	24.8366121279	0.5894447277
Crangon septemspinosa	Taylor D.L. & J.S. Collie. 2003. Effect of temperature on the functional response and foraging behaviour of the sand shrimp Crangon septemspinosa preying on juvenile winter flounder Pseudopeuronectes americanus. Marine Ecology Progress Series 262, 217-234	Foraging Velocity	1.14631756913E-11	9.870586016	19.4527517077	9.8706056662	0.0565625325
Crangon septemspinosa	Taylor D.L. & J.S. Collie. 2003. Effect of temperature on the functional response and foraging behaviour of the sand shrimp Crangon septemspinosa preying on juvenile winter flounder Pseudopeuronectes americanus. Marine Ecology Progress Series 262, 217-234	Predation Mortality Rate	7.63608405185E-08	1.7570834708	19.5504490478	49.9904437547	0.2369900346
Crangon septemspinosa	Taylor D.L. & J.S. Collie. 2003. Effect of temperature on the functional response and foraging behaviour of the sand shrimp Crangon septemspinosa preying on juvenile winter flounder Pseudopeuronectes americanus. Marine Ecology Progress Series 262, 217-234	Resource Consumption Rate	4.55088154176E-12	9.4768424592	16.2287477275	9.4835697739	-0.3072568176
Crangonyx richmondensis	Ware D.M. 1973. Risk of epigenetic prey to predation by rainbow trout (Salmo gairdneri). Journal of the Fisheries Research Board of Canada 30, 787-797.	Population Voluntary Exposure Probability	0.0099657799	0.9675641506	21.5951599739	49.9999999948	0.8348375152
Crangonyx richmondensis	Ware D.M. 1973. Risk of epigenetic prey to predation by rainbow trout (Salmo gairdneri). Journal of the Fisheries Research Board of Canada 30, 787-797.	Population Voluntary Movement Probability of Exposed Individuals	0.376424381	1.1447184708	9.9623574808	1.8293437937	0.7351043829
Farfantepenaeus paulensis	Wasielesky Jr. W., A. Bianchini, C.C. Sanchez & L.H. Poersch. 2003. The effect of temperature, salinity and nitrogen products of food consumption of pink shrimp Farfantepenaeus paulensis. Brazilian Achives of Biology and Technology 46(1), 135-141.	Mass-Specific Mass Consumption Rate	8.45152534351E-06	1.2476904407	67.2048378865	1.2485987505	0.9261958082
Homarus americanus	McLeese D.W. & D.G. Wilder. 1958. The activity and catchability of the lobster (Homarus americanus) in relation to temperature. Journal of the Fisheries Research Board of Canada 15(6), 1345-1354.	Population Catchability	1.4052817296E-07	2.5616205295	11.1474051862	49.9999999095	0.9917659952
Homarus americanus	Reynolds W.W. & M.E. Casterlin. 1979. Behavioural thermoregulation and activity in Homarus americanus. Comparative Biochemistry and Physiology. A, Comparative Physiology 64, 25-28.	Point-Encounter Rate	0.0002587918	0.8229543905	35.2927117308	45.459559517	0.814094648
Hyallela azteca	Ware D.M. 1973. Risk of epigenetic prey to predation by rainbow trout (Salmo gairdneri). Journal of the Fisheries Research Board of Canada 30, 787-797.	Population Voluntary Exposure Probability	0.0020901736	2.0593399279	19.6964152104	3.0056021148	0.9482916014
Macrobrachium rosenbergii	Niu C., D. Lee, S. Goshima & S. Nakao. 2003. Effects of temperature on food consumption, growth and oxygen consumption of freshwater prawn Macrobrachium rosenbergii (de Man 1879) postlarvae. Aquaculture Research 34, 501-506.	Resource Mass Consumption Rate	6.56428161399E-21	6.3881396833	37.8230999154	6.3883977067	-0.0428462201
Procambarus clarkii	Chen, S. L., Wu, J. W., Huner, J. V. & Malone, R. F. 1995. Effects of temperature upon ablation-to-molt interval and mortality of red swamp crawfish (Procambarus clarkii) subjected to bilateral eyestalk ablation. Aquaculture 138, 191-204.	Development Time	0.0570770688	14.4619962635	9.6178395737	15.0586583836	0.7799141258
Procambarus clarkii	Chen, S. L., Wu, J. W., Huner, J. V. & Malone, R. F. 1995. Effects of temperature upon ablation-to-molt interval and mortality of red swamp crawfish (Procambarus clarkii) subjected to bilateral eyestalk ablation. Aquaculture 138, 191-204.	Mortality Rate	7.27383155674E-09	1.4268626131	79.6217631278	1.4269996945	0.8161610597
Acanthodactylus erythrurus	Bauwens D., T. Garland, A.M. Castilla & R. van Damme. 1995. Evolution of sprint speed in lacertid lizards: morphological, physiological and behavioural co-variation. Evolution 49(5), 848-863.	Escape Body Velocity	0.0354217132	1.3957726911	69.9687861199	1.3964484075	0.9955498072
Acris crepitans	Knowles T.W. & P.D. Weigl. 1990. Thermal dependence of anuran burst locomotor performance. Copeia 1990(3), 796-802.	Escape Jump Distance	0.400334776	0.3310178892	27.5902781395	1.048241811	0.9995375876
Agama savignyi	Hertz P.E., R.B., Huey & E. Nevo. 1982. Flight versus fight: body temperature influences defensive responses of lizards. Animal Behaviour 30, 676-679.	Escape Body Velocity	0.2166455902	0.6062184679	37.2865692047	1.6581636557	0.9917662146
Ambystoma tigrinum nebolosum	Else P.L. & A.F. Bennett. 1987. The thermal dependence of locomotor performance and muscle contractile function in the salamander Ambystoma tigrinum nebulosum. Journal of Experimental Biology 128, 219-233.	Critical Travel Distance	5.08608539272E-05	9.9517359152	21.5223853373	9.9517366306	0.2631432096
Ambystoma tigrinum nebolosum	Else P.L. & A.F. Bennett. 1987. The thermal dependence of locomotor performance and muscle contractile function in the salamander Ambystoma tigrinum nebulosum. Journal of Experimental Biology 128, 219-233.	Escape Body Velocity	9.87238000498E-07	8.0919595314	16.6696155968	26.3407601413	0.0476792836
Aphidius ervi	Gilchrist G.W. 1996. A quantitative genetic analysis of thermal sensitivity in the locomotor performance curve of Aphidius ervi. Evolution 50(4), 1560-1572.	Avoidance Body Velocity	0.0003214512	1.1271611147	27.8143541574	3.32383542	0.8643694763
Atelopus muisca	Navas C.A. 1996. Metabolic physiology, locomotor performance, and thermal niche breadth in neotropical anurans. Physiological Zoology 69(6), 1481-1501.	Escape Stroke Rate	0.66571903	3.7893230995	20.1983801972	3.7895022032	0.2672432924
Atelopus varius	Navas C.A. 1996. Metabolic physiology, locomotor performance, and thermal niche breadth in neotropical anurans. Physiological Zoology 69(6), 1481-1501.	Escape Stroke Rate	0.5633762327	0.4894831671	26.5215025114	1.8226352758	0.8244091985
Barbus barbus	O'Steen S. & A.F. Bennett. 2003. Thermal acclimation effects differ between voluntary, maximum, and critical swimming velocities in two cyprinid fishes. Physiological and Biochemical Zoology 76(4), 484-496.	Critical Travel Velocity	0.0255908801	1.0036806816	64.9053611968	8.1953543612	-0.6985826633
Barbus barbus	O'Steen S. & A.F. Bennett. 2003. Thermal acclimation effects differ between voluntary, maximum, and critical swimming velocities in two cyprinid fishes. Physiological and Biochemical Zoology 76(4), 484-496.	Escape Body Velocity	0.6395896788	1.195467465	63.2965145584	1.1956801888	0.8386638468
Bufo americanus	Renaud J.M. & E.D. Stevens. 1983. The extent of long-term temperature compensation for jumping distance in the frog, Rana pipiens, and the toad, Bufo americanus. Canadian Journal of Zoology 61, 1284-1287.	Escape Jump Distance	0.0389844656	1.7908346195	47.4745225706	1.790953656	0.7402929509
Bufo boreas	Putnam R.W. & A.F. Bennett. 1981. Thermal dependence of behavioural performance of anuran amphibians. Animal Behaviour 29, 502-509.	Escape Body Velocity	0.0173005314	0.6130156806	47.8296600416	47.2201394537	0.7256242435
Bufo woodhousii woodhousii	Londos P.L. & R.J. Brooks. 1988. Effect of temperature acclimation on locomotory performance curves in the toad, Bufo woodhousii woodhousii. Copeia 1988(1), 26-32.	Escape Body Velocity	239.681028157	9.6988875442	19.430996065	9.6988875831	-23913547479100
Bufo woodhousii woodhousii	Londos P.L. & R.J. Brooks. 1988. Effect of temperature acclimation on locomotory performance curves in the toad, Bufo woodhousii woodhousii. Copeia 1988(1), 26-32.	Escape Jump Rate	3130.23326268	9.9269978297	19.40842699	9.9269978502	-799693000363000
Calanus finmarchicus	Lenz P.H., A.E. Hower & D.K. Hartline. 2005. Temperature compensation in the escape response of a marine copepod, Calanus finmarchicus (Crustacea). Biological Bulletin 209, 75-85.	Escape Body Response Time	0.001974648	5.1915529825	4.2377150704	5.5524273881	0.8250137394
Calanus finmarchicus	Lenz P.H., A.E. Hower & D.K. Hartline. 2005. Temperature compensation in the escape response of a marine copepod, Calanus finmarchicus (Crustacea). Biological Bulletin 209, 75-85.	Escape Stroke Duration	0.0296396644	8.0162004184	2.0930191575	8.257367156	0.8344395361
Calanus finmarchicus	Lenz P.H., A.E. Hower & D.K. Hartline. 2005. Temperature compensation in the escape response of a marine copepod, Calanus finmarchicus (Crustacea). Biological Bulletin 209, 75-85.	Escape Stroke Peak Force Rate	0.2041693064	0.3991064492	29.7388618738	28.6028147459	0.6858148631
Calanus finmarchicus	Lenz P.H., A.E. Hower & D.K. Hartline. 2005. Temperature compensation in the escape response of a marine copepod, Calanus finmarchicus (Crustacea). Biological Bulletin 209, 75-85.	Escape Stroke Peak Force	0.0004469466	0.2323054551	48.4297771533	25.86861764	0.8107758953
Calanus finmarchicus	Lenz P.H., A.E. Hower & D.K. Hartline. 2005. Temperature compensation in the escape response of a marine copepod, Calanus finmarchicus (Crustacea). Biological Bulletin 209, 75-85.	Escape Stroke Rate	31.4443936589	0.3841315548	39.4627133507	12.3819845589	0.6485214519
Carassius auratus	Johnson T.P. & A.F.Bennett. 1995. The thermal acclimation of burst escape performance in fish: an integrated study of molecular and cellular physiology and organismal performance. The Journal of Experimental Biology 198, 2165-2175.	Escape Angular Rate of Body Turning	65.5524964523	0.3907584134	149.99655621	0.3928061233	0.1330199075
Carassius auratus	Johnson T.P. & A.F.Bennett. 1995. The thermal acclimation of burst escape performance in fish: an integrated study of molecular and cellular physiology and organismal performance. The Journal of Experimental Biology 198, 2165-2175.	Escape Body Velocity	0.3682681345	0.2859361678	67.9400690787	0.3568397098	0.0473176275
Clupea harengus	Batty R.S. & J.H.S. Blaxter. 1992. The effect of temperature on the burst swimming performance of fish larvae. Journal of Experimental Biology 170, 187-201.	Escape Body Contraction Time	0.0270331847	20.524503912	1.3970223088	20.8028935095	0.5075370932
Clupea harengus	Batty R.S. & J.H.S. Blaxter. 1992. The effect of temperature on the burst swimming performance of fish larvae. Journal of Experimental Biology 170, 187-201.	Escape Body Response Time	3.71715445258E-11	30	5.4401928269	30.3689010557	0.6811127913
Clupea harengus	Batty R.S. & J.H.S. Blaxter. 1992. The effect of temperature on the burst swimming performance of fish larvae. Journal of Experimental Biology 170, 187-201.	Escape Body Velocity	0.0060923729	0.4632363173	14.6986313253	50	0.9727000652
Clupea harengus	Batty R.S. & J.H.S. Blaxter. 1992. The effect of temperature on the burst swimming performance of fish larvae. Journal of Experimental Biology 170, 187-201.	Escape Stroke Length	1.12706930436E-11	30	5.4482457861	30.2212208938	0.1980438474
Clupea harengus	Batty R.S. & J.H.S. Blaxter. 1992. The effect of temperature on the burst swimming performance of fish larvae. Journal of Experimental Biology 170, 187-201.	Escape Tail Beat Amplitude	0.0050485336	1.0000786892E-05	-5.435390394	3.9237725209	0.7152602832
Clupea harengus	Batty R.S. & J.H.S. Blaxter. 1992. The effect of temperature on the burst swimming performance of fish larvae. Journal of Experimental Biology 170, 187-201.	Escape Tail Beat Rate	13.2504478802	0.4796542635	14.9268848701	12.314085639	0.9997854323
Clupea harengus	Batty R.S., J.H.S. Blaxter & K. Fretwell. 1993. Effect of temperature on the escape responses of larval herring, Clupea harengus. Marine Biology 115, 523-528.	Escape Body Velocity	0.068661205	0.4260300608	14.4703469343	2.612093582	0.4251677154
Clupea harengus	Batty R.S., J.H.S. Blaxter & K. Fretwell. 1993. Effect of temperature on the escape responses of larval herring, Clupea harengus. Marine Biology 115, 523-528.	Escape Tail Beat Rate	12.7517777022	0.5497346438	18.0687747353	1.7583187882	0.9612185427
Clupea harengus	Fuiman L.A. 1991. Influence of temperature on evasive responses of Atlantic herring larvae attacked by yearling herring, Clupea harengus L. Journal of Fish Biology 39, 93-102.	Consumer Evasion Response Time	0.0918455923	0.0569686125	19.9565058508	25.3226912916	-0.1490119192
Clupea harengus	Fuiman L.A. 1991. Influence of temperature on evasive responses of Atlantic herring larvae attacked by yearling herring, Clupea harengus L. Journal of Fish Biology 39, 93-102.	Escape Apparent Visual Looming Threshold	70685782.5262	17.9813233556	-1.1232266748	17.9813284568	-0.1458726247
Clupea harengus	Fuiman L.A. 1991. Influence of temperature on evasive responses of Atlantic herring larvae attacked by yearling herring, Clupea harengus L. Journal of Fish Biology 39, 93-102.	Escape Body Velocity	0.0326650441	1.2581681029	11.9131424824	8.6699423863	-0.1438905594
Clupea harengus	Fuiman L.A. 1991. Influence of temperature on evasive responses of Atlantic herring larvae attacked by yearling herring, Clupea harengus L. Journal of Fish Biology 39, 93-102.	Flee Distance	0.0112814043	1.3562403327	11.8969726925	7.3312457505	-0.064868189
Clupea harengus	Fuiman L.A. 1991. Influence of temperature on evasive responses of Atlantic herring larvae attacked by yearling herring, Clupea harengus L. Journal of Fish Biology 39, 93-102.	Flee Time	0.0001243735	6.1912426231	9.6435612998	8.611244061	-0.2134525742
Clupea harengus	Fuiman L.A. 1991. Influence of temperature on evasive responses of Atlantic herring larvae attacked by yearling herring, Clupea harengus L. Journal of Fish Biology 39, 93-102.	Resource Reaction Distance	204839007.545	27.9712772934	-4.0335363367	28.4800448648	0.0035764773
Cnemidophorus murinus	Bennett A.F. 1980. The thermal dependence of lizard behaviour. Animal Behaviour 28, 752-762.	Escape Body Velocity	0.0001207984	2.7502781708	37.6315312626	2.7670624657	0.1264584284
Coleonyx brevis	Huey R.B., P.H. Niewiarowski, J. Kaufmann & J.C. Herron. 1989. Thermal biology of nocturnal ectotherms; is sprint performance of geckos maximal at low body temperatures?. Physiological Zoology 62(2), 488-504.	Escape Body Velocity	0.0235521518	1.4562246897	44.985379754	1.4687733498	0.9190741726
Coleonyx variegatus	Huey R.B., P.H. Niewiarowski, J. Kaufmann & J.C. Herron. 1989. Thermal biology of nocturnal ectotherms; is sprint performance of geckos maximal at low body temperatures?. Physiological Zoology 62(2), 488-504.	Escape Body Velocity	0.0372379613	1.397043361	48.0454567981	1.40457676	0.975941069
Colostethus flotator	Navas C.A. 1996. Metabolic physiology, locomotor performance, and thermal niche breadth in neotropical anurans. Physiological Zoology 69(6), 1481-1501.	Escape Stroke Rate	0.0208042761	2.4561085477	21.3325609928	2.6137817919	0.2755069264
Colostethus subpunctatus	Navas C.A. 1996. Metabolic physiology, locomotor performance, and thermal niche breadth in neotropical anurans. Physiological Zoology 69(6), 1481-1501.	Escape Stroke Rate	4.6006526904	0.9915390798	9.5685174542	1.1544241058	0.1061129394
Colostethus talamancae	Navas C.A. 1996. Metabolic physiology, locomotor performance, and thermal niche breadth in neotropical anurans. Physiological Zoology 69(6), 1481-1501.	Escape Stroke Rate	0.0003307259	5.0696307641	18.5870129381	5.109332865	0.8551915585
Conolophus pallidus	Christian K.A. & R. Tracy. 1981. The effect of the thermal environment on the ability of hatchling Galapagos land iguanas to avoid predation during dispersal. Oecologia 49, 218-223.	Escape Body Velocity Probability	0.0002196762	2.645562912	56.546893488	2.6456111955	0.9210434
Crinia signifera	Richards S.J. & Bull. 1990. Size-limited predation on tadpoles of three Australian frogs. Copeia 1990, 1041-1046.	Escape Body Velocity	9.575E-05	9.5900359986	21.0581087717	9.5900360096	-3212.28849317
Crinia signifera	Richards S.J. & Bull. 1990. Size-limited predation on tadpoles of three Australian frogs. Copeia 1990, 1041-1046.	Flee Distance	2.90857955606E-06	9.7466029347	10.5846199258	9.9810107667	0.6670679122
Crotalus viridis viridis	Chadwick L.E. & H. Rahn. 1954. Temperature dependence of rattling frequency in the rattlesnake, Crotalus v. viridis. Science 119(3092), 442-443.	Rattle Rate	8.6279823009	0.7497202749	148.724854668	0.7498543614	0.994767657
Cyprinella spiloptera	Hocutt C.H. 1973. Swimming performance of three warmwater fishes exposed to a rapid temperature change. Chesapeake Science 14(1), 11-16.	Critical Travel Velocity	0.0685859341	0.5586087511	30.5162528583	5.8636551783	0.9976298908
Cyprinus carpio	Wakeling J.M., N.J. Cole, K.M. Kemp & I.A. Johnston. 2000. The biomechanics and evolutionary significance of thermal acclimation in the common carp Cyprinus carpio. American Journal of Physiology - Regulatory, Integrative and Comparative Physiology 279, 6	Escape Body Velocity	0.3088454577	0.19662161	48.2877409307	20.2628837645	0.1543679953
Cyprinus carpio	Wakeling J.M., N.J. Cole, K.M. Kemp & I.A. Johnston. 2000. The biomechanics and evolutionary significance of thermal acclimation in the common carp Cyprinus carpio. American Journal of Physiology - Regulatory, Integrative and Comparative Physiology 279, 6	Escape Muscle 50% Relaxation Time	1.9694218063E-05	14.5222293853	5.2489457393	14.907181466	0.4772480885
Cyprinus carpio	Wakeling J.M., N.J. Cole, K.M. Kemp & I.A. Johnston. 2000. The biomechanics and evolutionary significance of thermal acclimation in the common carp Cyprinus carpio. American Journal of Physiology - Regulatory, Integrative and Comparative Physiology 279, 6	Escape Muscle 50% Twitch Time	7.96868961201E-07	8.6901116573	10.0849739856	9.1441213678	0.953550548
Cyprinus carpio	Wakeling J.M., N.J. Cole, K.M. Kemp & I.A. Johnston. 2000. The biomechanics and evolutionary significance of thermal acclimation in the common carp Cyprinus carpio. American Journal of Physiology - Regulatory, Integrative and Comparative Physiology 279, 6	Escape Muscle Peak Twitch Time	2.08496097281E-05	14.4959422481	5.2744494132	14.8810746519	0.9436368072
Cyprinus carpio	Wakeling J.M., N.J. Cole, K.M. Kemp & I.A. Johnston. 2000. The biomechanics and evolutionary significance of thermal acclimation in the common carp Cyprinus carpio. American Journal of Physiology - Regulatory, Integrative and Comparative Physiology 279, 6	Mass-Specific Escape Inertial Hydrodynamic Power Requirement	0.8733727223	0.4612997863	139.52082361	8.3695010801	0.2419659333
Danio rerio	Fuiman L.A. 1986. Burst-swimming performance of larval zebra danios and the effects of diel temperature fluctuations. Transactions of the American Fisheries Society 115, 143-148.	Escape Body Acceleration	1.6294579209	0.6185678076	28.540241386	11.7378530898	0.833893362
Danio rerio	Fuiman L.A. 1986. Burst-swimming performance of larval zebra danios and the effects of diel temperature fluctuations. Transactions of the American Fisheries Society 115, 143-148.	Escape Body Velocity	0.9475597129	0.209529474	139.88456166	1.7413482012	0.855451457
Dendraster excentricus	Podolsky R.D. & R.B. Emlet. 1993. Separating the effects of temperature and viscosity on swimming and water movement by sand dollar larvae (Dendraster excentricus). Journal of Experimental Biology 176, 207-221.	Avoidance Body Velocity	0.0001376653	0.3571094047	141.920997712	32.568349439	0.9894979557
Dipsosaurus dorsalis	Bennett A.F. 1980. The thermal dependence of lizard behaviour. Animal Behaviour 28, 752-762.	Escape Body Velocity	0.0004939669	2.2552318544	61.707173414	2.2553197454	0.2889498665
Eleutherodactylus bogotensis	Navas C.A. 1996. Metabolic physiology, locomotor performance, and thermal niche breadth in neotropical anurans. Physiological Zoology 69(6), 1481-1501.	Escape Stroke Rate	1.5034486177	0.3207086307	16.3037330961	1.0052865506	0.1139635535
Eleutherodactylus diastema	Navas C.A. 1996. Metabolic physiology, locomotor performance, and thermal niche breadth in neotropical anurans. Physiological Zoology 69(6), 1481-1501.	Escape Stroke Rate	0.0011538811	4.1681637508	17.7618559962	4.3429467183	0.7558431847
Elgaria multicarinata	Bennett A.F. 1980. The thermal dependence of lizard behaviour. Animal Behaviour 28, 752-762.	Escape Body Velocity	0.0282800149	0.99183278	34.6620993075	1.1690246886	0.2699523191
Eurycea guttolineata	Marvin G.A. 2003. Effects of acute temperature and thermal acclimation on aquatic and terrestrial locomotor performance of the three-lined salamander, Eurycea guttolineata. Journal of Thermal Biology 28, 251-259.	Escape Body Velocity	1.35394044635E-05	9.1619892665	16.5356101935	9.1620486579	0.9251826311
Eurycea guttolineata	Marvin G.A. 2003. Effects of acute temperature and thermal acclimation on aquatic and terrestrial locomotor performance of the three-lined salamander, Eurycea guttolineata. Journal of Thermal Biology 28, 251-259.	Escape Stroke Length	0.0004534656	12.4858952984	5.9440334563	12.5054655435	0.0055582613
Fundulus heteroclitus	Johnson T.P. & A.F.Bennett. 1995. The thermal acclimation of burst escape performance in fish: an integrated study of molecular and cellular physiology and organismal performance. The Journal of Experimental Biology 198, 2165-2175.	Escape Angular Rate of Body Turning	100.987680693	1.3141869186	53.6049705032	1.3143128034	0.1591395523
Fundulus heteroclitus	Johnson T.P. & A.F.Bennett. 1995. The thermal acclimation of burst escape performance in fish: an integrated study of molecular and cellular physiology and organismal performance. The Journal of Experimental Biology 198, 2165-2175.	Escape Body Velocity	1.9209248825	0.6657141521	37.2996042736	0.6732106777	-0.026552964
Hemidactylus frenatus	Huey R.B., P.H. Niewiarowski, J. Kaufmann & J.C. Herron. 1989. Thermal biology of nocturnal ectotherms; is sprint performance of geckos maximal at low body temperatures?. Physiological Zoology 62(2), 488-504.	Escape Body Velocity	0.0607993067	1.1399404201	32.5105649771	1.4202770341	0.9968353208
Hemidactylus turcicus	Huey R.B., P.H. Niewiarowski, J. Kaufmann & J.C. Herron. 1989. Thermal biology of nocturnal ectotherms; is sprint performance of geckos maximal at low body temperatures?. Physiological Zoology 62(2), 488-504.	Escape Body Velocity	0.1470071265	0.7708808939	40.5506081287	0.9183533165	0.9831221619
Holbrookia propinqua	Cooper W.E. Jr. 2000. Effect of temperature on escape behaviour by an ectothermic vertebrate, the keeled earless lizard (Holobrookia propinqua). Behaviour 137, 1299-1315.	Flee Distance	0.0695177389	0.4998406881	72.9189139913	20.7255310342	0.0257925152
Holbrookia propinqua	Cooper W.E. Jr. 2000. Effect of temperature on escape behaviour by an ectothermic vertebrate, the keeled earless lizard (Holobrookia propinqua). Behaviour 137, 1299-1315.	Refuge Distance	0.0580446727	0.5749400514	49.040435482	49.9999999981	-0.0133154269
Holbrookia propinqua	Cooper W.E. Jr. 2000. Effect of temperature on escape behaviour by an ectothermic vertebrate, the keeled earless lizard (Holobrookia propinqua). Behaviour 137, 1299-1315.	Resource Reaction Distance	0.1393692061	0.5691845098	55.9034611409	16.6521984543	0.254857561
Homarus americanus	McLeese D.W. & D.G. Wilder. 1958. The activity and catchability of the lobster (Homarus americanus) in relation to temperature. Journal of the Fisheries Research Board of Canada 15(6), 1345-1354.	Avoidance Body Velocity	0.0541003445	0.6012877147	149.999999966	0.6014184365	0.4368916962
Hyla ebraccata	Navas C.A. 1996. Metabolic physiology, locomotor performance, and thermal niche breadth in neotropical anurans. Physiological Zoology 69(6), 1481-1501.	Escape Stroke Rate	0.0626158942	1.7793946632	22.0030278139	2.0308259614	0.7169492111
Hyla femoralis	Knowles T.W. & P.D. Weigl. 1990. Thermal dependence of anuran burst locomotor performance. Copeia 1990(3), 796-802.	Escape Jump Distance	0.3198429157	0.8392769939	96.806229922	0.8394419676	0.9787400526
Hyla labialis	Navas C.A. 1996. Metabolic physiology, locomotor performance, and thermal niche breadth in neotropical anurans. Physiological Zoology 69(6), 1481-1501.	Escape Stroke Rate	1.365983818	0.1060828932	23.8022864923	27.7629795516	0.1900561473
Hyla microcephala	Navas C.A. 1996. Metabolic physiology, locomotor performance, and thermal niche breadth in neotropical anurans. Physiological Zoology 69(6), 1481-1501.	Escape Stroke Rate	0.017451611	3.4226057803	29.3264747254	3.422947006	0.7461925286
Iberolacerta monticola	Bauwens D., T. Garland, A.M. Castilla & R. van Damme. 1995. Evolution of sprint speed in lacertid lizards: morphological, physiological and behavioural co-variation. Evolution 49(5), 848-863.	Escape Body Velocity	0.2409443456	0.3816986847	35.5791899787	4.0515459512	0.9320509366
Ictalurus punctatus	Hocutt C.H. 1973. Swimming performance of three warmwater fishes exposed to a rapid temperature change. Chesapeake Science 14(1), 11-16.	Critical Travel Velocity	0.0423422795	1.0210415667	28.051003446	1.3657840208	0.9931228235
Lacerta agilis	Bauwens D., T. Garland, A.M. Castilla & R. van Damme. 1995. Evolution of sprint speed in lacertid lizards: morphological, physiological and behavioural co-variation. Evolution 49(5), 848-863.	Escape Body Velocity	0.2015964958	0.413114338	37.5444541641	8.0016264293	0.9899811699
Lacerta schreiberi	Bauwens D., T. Garland, A.M. Castilla & R. van Damme. 1995. Evolution of sprint speed in lacertid lizards: morphological, physiological and behavioural co-variation. Evolution 49(5), 848-863.	Escape Body Velocity	0.291168195	0.3796629141	36.5946863738	2.8014202036	0.9987036346
Lepidodactylus lugubris	Huey R.B., P.H. Niewiarowski, J. Kaufmann & J.C. Herron. 1989. Thermal biology of nocturnal ectotherms; is sprint performance of geckos maximal at low body temperatures?. Physiological Zoology 62(2), 488-504.	Escape Body Velocity	0.051292069	1.2941169004	77.8361675197	1.2943185679	0.9839601124
Limnodynastes tasmaniensis	Whitehead P.J., J.T. Puckridge, C.M. Leigh & R.S. Seymour. 1989. Effect of temperature on jump performance of the frog Limnodynastes tasmaniensis. Physiological Zoology 62(4), 937-949.	Escape Jump Distance	0.1033704724	0.4093436203	25.2045082303	1.9281762079	0.682529607
Litoria ewingi	Richards S.J. & Bull. 1990. Size-limited predation on tadpoles of three Australian frogs. Copeia 1990, 1041-1046.	Escape Body Velocity	5.40257814844E-05	9.5919536056	21.0081943513	9.5919536136	-115.302320062
Litoria ewingi	Richards S.J. & Bull. 1990. Size-limited predation on tadpoles of three Australian frogs. Copeia 1990, 1041-1046.	Flee Distance	8.39234548471E-07	11.0966235166	10.0683117261	11.2854522116	0.1355220628
Micropterus dolomieu	Larimore R.W. & M.J. Duever. 1968. Effects of temperature acclimation on the swimming ability of smallmouth bass fry. Transactions of the American Fisheries Society 97, 175-184.	Critical Travel Velocity	0.0256869777	1.0646925886	36.4304259856	1.1173965069	0.7580640064
Micropterus salmoides	Hocutt C.H. 1973. Swimming performance of three warmwater fishes exposed to a rapid temperature change. Chesapeake Science 14(1), 11-16.	Critical Travel Velocity	0.1785365577	0.237277855	34.1302898083	35.11672309	0.979524496
Myoxocephalus scorpius	Temple G.K. & I.A. Johnston. 1998. Testing hypotheses concerning the phenotypic plasticity of escape performance in fish of the family Cottidae. The Journal of Experimental Biology 201, 317-331.	Escape Angle of Body Turning	207.650457184	24.459306646	0.1719212653	24.5203964562	-0.1575981974
Myoxocephalus scorpius	Temple G.K. & I.A. Johnston. 1998. Testing hypotheses concerning the phenotypic plasticity of escape performance in fish of the family Cottidae. The Journal of Experimental Biology 201, 317-331.	Escape Body Acceleration	8.7566682476	0.3197791333	14.1464202177	1.6826903777	0.5315613285
Myoxocephalus scorpius	Temple G.K. & I.A. Johnston. 1998. Testing hypotheses concerning the phenotypic plasticity of escape performance in fish of the family Cottidae. The Journal of Experimental Biology 201, 317-331.	Escape Body Velocity	0.5031353106	0.172130749	18.4214114367	18.2802150306	0.1444024418
NA	Navas C.A. 1996. Metabolic physiology, locomotor performance, and thermal niche breadth in neotropical anurans. Physiological Zoology 69(6), 1481-1501.	Escape Stroke Rate	0.7899708816	2.5295349338	14.1371991336	2.5657200327	0.330481041
Natrix maura	Hailey A. & P.M.C. Davies. 1986. Effects of size, sex, temperature and condition on activity metabolism and defence behaviour of the viperine snake, Natrix maura. Journal of Zoology 208, 541-558.	Critical Upright Time	354.476172818	0.6502976733	28.8261656293	1.9537325274	0.9832931034
Natrix maura	Hailey A. & P.M.C. Davies. 1986. Effects of size, sex, temperature and condition on activity metabolism and defence behaviour of the viperine snake, Natrix maura. Journal of Zoology 208, 541-558.	Escape Body Velocity	0.0086646312	1.5594402132	72.831917457	1.5594955903	0.9804863343
Necturus maculosus	Miller K. 1982. Effect of temperature on sprint performance in the frog Xenopus laevis and the salamander Necturus maculosus. Copeia 1982(3), 695-698.	Escape Body Velocity	0.1880440222	0.2662302723	17.6717549565	1.3665754647	0.9238060961
Nerodia sipedon	Scribner S.J. & P.J. Weatherhead. 1995. Locomotion and antipredator behaviour in three species of semi-aquatic snakes. Canadian Journal of Zoology 73, 321-329.	Escape Body Velocity	0.1836900325	0.7732401041	24.0765007357	1.2852767324	0.5746994614
Nerodia sipedon	Weatherhead P.J. & I.C. Robertson. 1992. Thermal constraints on swimming performance and escape response of northern water snakes (Nerodia sipedon). Canadian Journal of Zoology 70, 94-98.	Escape Body Velocity	0.3153886552	0.3779428574	148.724851894	47.8745186421	0.7252509617
Norops lineatopus	Rand A.S. 1964. Inverse relationship between temperature and shyness in the lizard Anolis lineatopus. Ecology 45(4), 863-864.	Resource Reaction Distance	9.94012591226E-11	11.3136341925	16.3263869605	12.4408771803	0.2984173509
Oncorhynchus nerka	Brett J.R. 1967. Swimming performance of sockeye salmon (Oncorhynchus nerka) in relation to fatigue time and temperature. Journal of the Fisheries Research Board of Canada 24(8), 1731-1741.	Critical Travel Velocity	0.4573066431	0.1665647088	19.4674489024	4.0459898345	0.9849539818
Phelsuma dubia	Bergmann P. & D.J. Irschick. 2006. Effects of temperature on maximum acceleration, deceleration and power output during vertical running in geckos. The Journal of Experimental Biology 209, 1404-1412.	Escape Body Acceleration	4.1683829162	0.3948305064	34.1774199317	30.7772088345	0.9971895079
Phelsuma dubia	Bergmann P. & D.J. Irschick. 2006. Effects of temperature on maximum acceleration, deceleration and power output during vertical running in geckos. The Journal of Experimental Biology 209, 1404-1412.	Escape Body Deceleration	3.4261405568	0.4053022484	30.916995395	3.1825123347	0.9990728555
Phelsuma dubia	Bergmann P. & D.J. Irschick. 2006. Effects of temperature on maximum acceleration, deceleration and power output during vertical running in geckos. The Journal of Experimental Biology 209, 1404-1412.	Escape Body Velocity	0.1432611308	0.5130604742	36.97238477	1.0684554781	0.9926362231
Phelsuma dubia	Bergmann P. & D.J. Irschick. 2006. Effects of temperature on maximum acceleration, deceleration and power output during vertical running in geckos. The Journal of Experimental Biology 209, 1404-1412.	Escape Stroke Duration	1.78539579073E-08	12.9733353363	10.2290328838	13.2371798869	0.980827748
Phelsuma dubia	Bergmann P. & D.J. Irschick. 2006. Effects of temperature on maximum acceleration, deceleration and power output during vertical running in geckos. The Journal of Experimental Biology 209, 1404-1412.	Escape Stroke Length	0.0202698019	0.1801876353	148.0509899	4.9790351434	0.9615852904
Phelsuma dubia	Bergmann P. & D.J. Irschick. 2006. Effects of temperature on maximum acceleration, deceleration and power output during vertical running in geckos. The Journal of Experimental Biology 209, 1404-1412.	Mass-Specific Escape Body Power Production	1.4602334432	0.6593535183	34.5002498941	1.9279979497	0.9902481089
Plestiodon obsoletus	Bennett A.F. 1980. The thermal dependence of lizard behaviour. Animal Behaviour 28, 752-762.	Escape Body Velocity	4.27898499801E-11	8.1883293617	23.8939760197	8.3003131421	0.145502324
Pleuronectes platessa	Batty R.S. & J.H.S. Blaxter. 1992. The effect of temperature on the burst swimming performance of fish larvae. Journal of Experimental Biology 170, 187-201.	Escape Body Contraction Time	0.0058319346	16.61125757	2.281580049	16.9219825985	0.9398217799
Pleuronectes platessa	Batty R.S. & J.H.S. Blaxter. 1992. The effect of temperature on the burst swimming performance of fish larvae. Journal of Experimental Biology 170, 187-201.	Escape Body Response Time	0.0154922126	19.7114492994	1.5877756758	20.0238048749	0.802926316
Pleuronectes platessa	Batty R.S. & J.H.S. Blaxter. 1992. The effect of temperature on the burst swimming performance of fish larvae. Journal of Experimental Biology 170, 187-201.	Escape Body Velocity	0.0055763585	0.4664256112	12.6636953926	5.8325605061	0.9307921801
Pleuronectes platessa	Batty R.S. & J.H.S. Blaxter. 1992. The effect of temperature on the burst swimming performance of fish larvae. Journal of Experimental Biology 170, 187-201.	Escape Stroke Length	6.20331939298E-13	29.9999999994	5.9352520009	30.3395314409	0.2049197719
Pleuronectes platessa	Batty R.S. & J.H.S. Blaxter. 1992. The effect of temperature on the burst swimming performance of fish larvae. Journal of Experimental Biology 170, 187-201.	Escape Tail Beat Amplitude	1.367147909E-12	29.9999999984	5.8043446578	30.277348696	0.3956496559
Pleuronectes platessa	Batty R.S. & J.H.S. Blaxter. 1992. The effect of temperature on the burst swimming performance of fish larvae. Journal of Experimental Biology 170, 187-201.	Escape Tail Beat Rate	11.4543727057	0.5167626344	12.3928165268	50	0.9817122242
Podarcis bocagei	Bauwens D., T. Garland, A.M. Castilla & R. van Damme. 1995. Evolution of sprint speed in lacertid lizards: morphological, physiological and behavioural co-variation. Evolution 49(5), 848-863.	Escape Body Velocity	0.1046895389	0.5604005363	35.4266104371	2.7432462034	0.9692620364
Podarcis hispanica	Bauwens D., T. Garland, A.M. Castilla & R. van Damme. 1995. Evolution of sprint speed in lacertid lizards: morphological, physiological and behavioural co-variation. Evolution 49(5), 848-863.	Escape Body Velocity	0.0542096629	0.735774393	36.5276488234	2.0797676991	0.4087481271
Podarcis lilfordi	Bauwens D., T. Garland, A.M. Castilla & R. van Damme. 1995. Evolution of sprint speed in lacertid lizards: morphological, physiological and behavioural co-variation. Evolution 49(5), 848-863.	Escape Body Velocity	0.1580389346	0.5902953592	36.5364168407	1.8853926939	0.9899058193
Podarcis muralis	Bauwens D., T. Garland, A.M. Castilla & R. van Damme. 1995. Evolution of sprint speed in lacertid lizards: morphological, physiological and behavioural co-variation. Evolution 49(5), 848-863.	Escape Body Velocity	0.4016622218	0.2978718506	36.7280616765	5.9203240026	0.9632528537
Podarcis tiliguerta	van Damme R., D. Bauwens, A.M. Castilla & R.F. Verheyen. 1989. Altitudinal variation of the thermal biology and running performance in the lizard Podarcis tiliguerta. Oecologia 80, 516-524.	Escape Body Velocity	0.0656667891	1.198579551	86.8527461633	1.1987894856	0.8884128392
Psammodromus algirus	Bauwens D., T. Garland, A.M. Castilla & R. van Damme. 1995. Evolution of sprint speed in lacertid lizards: morphological, physiological and behavioural co-variation. Evolution 49(5), 848-863.	Escape Body Velocity	0.1995467568	0.5941467935	34.6751512248	1.9088507365	0.996493174
Psammodromus hispanicus	Bauwens D., T. Garland, A.M. Castilla & R. van Damme. 1995. Evolution of sprint speed in lacertid lizards: morphological, physiological and behavioural co-variation. Evolution 49(5), 848-863.	Escape Body Velocity	0.1379634382	0.464476231	37.0818882655	6.8961695937	0.9232602171
Pseudacris triseriata	Knowles T.W. & P.D. Weigl. 1990. Thermal dependence of anuran burst locomotor performance. Copeia 1990(3), 796-802.	Escape Jump Distance	0.286243485	0.223456405	30.3544405964	0.7926680004	0.98233804
Pseudophryne bibroni	Richards S.J. & Bull. 1990. Size-limited predation on tadpoles of three Australian frogs. Copeia 1990, 1041-1046.	Escape Body Velocity	1.0757791296E-05	9.5745619087	19.7481118162	9.574562024	0.0002032985
Pseudophryne bibroni	Richards S.J. & Bull. 1990. Size-limited predation on tadpoles of three Australian frogs. Copeia 1990, 1041-1046.	Flee Distance	1.03472111272E-06	11.0382726487	10.0492987053	11.2517404088	0.0991527709
Pseudotriton ruber	Marvin G.A. 2003. Aquatic and terrestrial locomotion performance in a semi-aquatic plethodontid salamander (Pseudotriton ruber): influence of acute temperature, thermal acclimation, and body size. Copeia 2003, 704-713.	Escape Body Velocity	0.1632897911	0.2722194953	128.46719043	12.583512481	0.3627967287
Pseudotriton ruber	Marvin G.A. 2003. Aquatic and terrestrial locomotion performance in a semi-aquatic plethodontid salamander (Pseudotriton ruber): influence of acute temperature, thermal acclimation, and body size. Copeia 2003, 704-713.	Escape Stroke Length	82081000.8292	19.2316800276	-5.0005587947	19.3007119274	0.0253985895
Pseudotriton ruber	Marvin G.A. 2003. Aquatic and terrestrial locomotion performance in a semi-aquatic plethodontid salamander (Pseudotriton ruber): influence of acute temperature, thermal acclimation, and body size. Copeia 2003, 704-713.	Escape Stroke Rate	7.33117374502E-05	9.3566601352	17.2697429027	9.3566937519	0.6181334962
Pseudotriton ruber	Marvin G.A. 2003. Aquatic and terrestrial locomotion performance in a semi-aquatic plethodontid salamander (Pseudotriton ruber): influence of acute temperature, thermal acclimation, and body size. Copeia 2003, 704-713.	Escape Tail Beat Rate	0.0002194666	9.2878025885	16.7927139133	9.2878393544	0.2918687764
Ptychocheilus lucius	Childs M.R. & R.W. Clarkson. 1996. Temperature effects on swimming performance of larval and juvenile Colorado squawfish: implications for survival and species recovery. Transactions of the American Fisheries Society 125, 940-947.	Critical Travel Velocity 50%	0.0869612589	0.2452093879	22.5597941795	4.8184166998	0.7265358756
Puntius schwanenfeldii	O'Steen S. & A.F. Bennett. 2003. Thermal acclimation effects differ between voluntary, maximum, and critical swimming velocities in two cyprinid fishes. Physiological and Biochemical Zoology 76(4), 484-496.	Critical Travel Velocity	0.1828412106	0.2814656046	69.8791036671	5.0688846567	0.5748513321
Puntius schwanenfeldii	O'Steen S. & A.F. Bennett. 2003. Thermal acclimation effects differ between voluntary, maximum, and critical swimming velocities in two cyprinid fishes. Physiological and Biochemical Zoology 76(4), 484-496.	Escape Body Velocity	1.072646803	0.1158214445	116.932124259	4.7322605028	0.5832709515
Rana clamitans	Huey R.B. & R.D. Stevenson. 1979. Integrating thermal physiology and ecology of ectotherms: a discussion of approaches. American Zoologist 19, 357-366.	Escape Jump Distance	0.3083418976	0.9107821445	17.067305431	1.3221797146	0.948585427
Rana clamitans	Knowles T.W. & P.D. Weigl. 1990. Thermal dependence of anuran burst locomotor performance. Copeia 1990(3), 796-802.	Escape Jump Distance	0.3076651731	0.3853831359	24.4935848139	2.9109685218	0.9910936348
Rana pipiens	Hirano M. & L.C. Rome. 1984. Jumping performance of frogs (Rana pipiens) as a function of muscle temperature. Journal of Experimental Biology 108, 429-439.	Escape Jump Distance	0.1378421032	0.2623256579	28.9628351341	29.9870621174	0.1546420319
Rana pipiens	Putnam R.W. & A.F. Bennett. 1981. Thermal dependence of behavioural performance of anuran amphibians. Animal Behaviour 29, 502-509.	Escape Body Velocity	0.0407103251	0.3288237089	149.900995526	6.5064775865	0.7862881093
Rana pipiens	Renaud J.M. & E.D. Stevens. 1983. The extent of long-term temperature compensation for jumping distance in the frog, Rana pipiens, and the toad, Bufo americanus. Canadian Journal of Zoology 61, 1284-1287.	Escape Jump Distance	0.1722425079	0.9754358183	84.101504807	0.9756150015	0.7539812851
Rana sylvatica	Knowles T.W. & P.D. Weigl. 1990. Thermal dependence of anuran burst locomotor performance. Copeia 1990(3), 796-802.	Escape Jump Distance	0.4514048443	0.6517665605	149.999993401	0.6518945837	0.9760290303
Rhinichthys osculus	Baltz D.M., P.B. Moyle & N.J. Knight. 1982. Competitive interactions between benthic stream fishes, riffle sculpin, Cottus gulosus, and speckled dace, Rhinichthys osculus. Canadian Journal of Fisheries and Aquatic Science 39, 1502-1511.	Critical Travel Velocity	0.2810512071	0.226899729	149.115364952	1.9454941668	0.2075374825
Salmo salar	Graham W.D., J.E. Thorpe & N.B. Metcalfe. 1996. Seasonal current holding performance of juvenile Atlantic salmon in relation to temperature and smolting. Canadian Journal of Fisheries and Aquatic Science 53, 80-86.	Critical Holding Velocity	0.2426481826	0.8652396027	10.3490452028	1.8552448549	0.424347422
Sceloporus anahuacus	Smith G.R. & J.A. Lemos-Espinal. 2005. Comparative escape behaviour of four species of Mexican phrynosomatid lizards. Herpetologia 61(3), 225-232.	Flee Distance	0.0705186661	0.28988592	139.934575951	1.7205594033	-0.1649501085
Sceloporus anahuacus	Smith G.R. & J.A. Lemos-Espinal. 2005. Comparative escape behaviour of four species of Mexican phrynosomatid lizards. Herpetologia 61(3), 225-232.	Resource Reaction Distance	2.7140352697	1E-05	19.4610656139	7.7084023576	-0.0457898584
Sceloporus gadoviae	Smith G.R. & J.A. Lemos-Espinal. 2005. Comparative escape behaviour of four species of Mexican phrynosomatid lizards. Herpetologia 61(3), 225-232.	Flee Distance	2E-09	5.1017281359	31.1453496526	5.2867392325	-0.1528544357
Sceloporus gadoviae	Smith G.R. & J.A. Lemos-Espinal. 2005. Comparative escape behaviour of four species of Mexican phrynosomatid lizards. Herpetologia 61(3), 225-232.	Resource Reaction Distance	6.61139069885E-12	11.3063712866	18.7884005983	12.1517338053	0.283995056
Sceloporus mucronatus	Smith G.R. & J.A. Lemos-Espinal. 2005. Comparative escape behaviour of four species of Mexican phrynosomatid lizards. Herpetologia 61(3), 225-232.	Flee Distance	0.0088560338	0.8562090199	33.5174595613	50	0.0149770932
Sceloporus mucronatus	Smith G.R. & J.A. Lemos-Espinal. 2005. Comparative escape behaviour of four species of Mexican phrynosomatid lizards. Herpetologia 61(3), 225-232.	Resource Reaction Distance	0.0006767501	2.3257104934	30.4843789888	4.8147106551	-0.0082933571
Sceloporus occidentalis	Bennett A.F. 1980. The thermal dependence of lizard behaviour. Animal Behaviour 28, 752-762.	Escape Body Velocity	0.0291125329	1.2329670694	96.3484581356	1.2330160949	0.1813289625
Sceloporus occidentalis	Marsh R.L. & A.F. Bennett. 1986. Thermal dependence of sprint performance of the lizard Sceloporus occidentalis. Journal of Experimental Biology 126, 79-87.	Escape Body Velocity	0.0272642257	1.7237979417	65.0052312852	1.7239530432	0.9930653763
Sceloporus occidentalis	Marsh R.L. & A.F. Bennett. 1986. Thermal dependence of sprint performance of the lizard Sceloporus occidentalis. Journal of Experimental Biology 126, 79-87.	Escape Stroke Length	0.132635296	2.0088268882	43.5776759101	2.0090719261	0.9496192902
Sceloporus occidentalis	Marsh R.L. & A.F. Bennett. 1986. Thermal dependence of sprint performance of the lizard Sceloporus occidentalis. Journal of Experimental Biology 126, 79-87.	Escape Stroke Rate	0.3377815161	1.4297539613	34.2889762185	1.5060466996	0.99374556
Sceloporus undulatus	Angilletta M.J. Jr., T. Hill & M.A. Robson. 2002. Is physiological performance optimized by thermoregulatory behaviour? A case study of the eastern fence lizard, Sceloporus undulatus. Journal of Thermal Biology 27, 199-204.	Endurance Time	39.1602004706	0.3749505402	33.1485208663	4.692459511	0.9727267445
Sceloporus undulatus	Angilletta M.J. Jr., T. Hill & M.A. Robson. 2002. Is physiological performance optimized by thermoregulatory behaviour? A case study of the eastern fence lizard, Sceloporus undulatus. Journal of Thermal Biology 27, 199-204.	Escape Body Velocity	0.0018553727	2.1714999767	34.5823046176	2.2330463459	0.9543422375
Scincella lateralis	Smith D.G. 1997. Ecological factors influencing the antipredator behaviours of the ground skink, Scincella lateralis. Behavioural Ecology 8(6), 622-629.	Escape Body Velocity	0.069195823	0.3353874552	33.5383880117	3.7169419378	0.9978739208
Scincella lateralis	Smith D.G. 1997. Ecological factors influencing the antipredator behaviours of the ground skink, Scincella lateralis. Behavioural Ecology 8(6), 622-629.	Resource Reaction Distance	2.92225717075E-10	10.884213231	16.5313533546	11.1470913033	0.0918607803
Taurulus bubalis	Temple G.K. & I.A. Johnston. 1998. Testing hypotheses concerning the phenotypic plasticity of escape performance in fish of the family Cottidae. The Journal of Experimental Biology 201, 317-331.	Escape Angle of Body Turning	0.1327820096	22.0600260733	2.2821959002	22.2097244714	0.6591554561
Taurulus bubalis	Temple G.K. & I.A. Johnston. 1998. Testing hypotheses concerning the phenotypic plasticity of escape performance in fish of the family Cottidae. The Journal of Experimental Biology 201, 317-331.	Escape Angular Rate of Body Turning	6.0215788593	5.5295159138	6.0152992254	5.6813528764	0.6356700256
Taurulus bubalis	Temple G.K. & I.A. Johnston. 1998. Testing hypotheses concerning the phenotypic plasticity of escape performance in fish of the family Cottidae. The Journal of Experimental Biology 201, 317-331.	Escape Body Acceleration	8.5057294391	2.0677423791	37.4004871088	2.0678725533	0.9036506754
Taurulus bubalis	Temple G.K. & I.A. Johnston. 1998. Testing hypotheses concerning the phenotypic plasticity of escape performance in fish of the family Cottidae. The Journal of Experimental Biology 201, 317-331.	Escape Body Velocity	0.2735062802	1.8272149717	11.708720948	2.189330427	0.3997155289
Teratoscincus przewalskii	Autumn K., R.B. Weinstein & R.J. Full. 1994. Low cost of locomotion increases performance at low temperature in a nocturnal lizard. Physiological Zoology 67(1), 238-262.	Endurance Time	39.1103595275	0.6895956601	129.465742088	6.2520914895	-0.0474117832
Thamnophis elegans vagrans	Stevenson R.D., C.R. Peterson & J. Tsuji. 1985. The thermal dependence of locomotion, tongue flicking, digestion, and oxygen consumption in the wandering garter snake. Physiological Zoology 58(1), 46-57.	Escape Body Velocity	0.0561816551	1.2679532904	80.0200962463	1.2680539451	0.7112596602
Thamnophis sauritus	Scribner S.J. & P.J. Weatherhead. 1995. Locomotion and antipredator behaviour in three species of semi-aquatic snakes. Canadian Journal of Zoology 73, 321-329.	Escape Body Velocity	0.0909815531	0.6179918424	27.064067802	1.7649824162	0.4010727326
Thamnophis sirtalis	Heckrotte C. 1967. Relations of body-temperature, size, and crawling speed of the common garter snake, Thamnophis s. sirtalis. Copeia 1967(4), 759-763.	Escape Body Velocity	0.0020601487	1.8685179033	68.0735480374	1.8685537102	0.1514203344
Thamnophis sirtalis	Scribner S.J. & P.J. Weatherhead. 1995. Locomotion and antipredator behaviour in three species of semi-aquatic snakes. Canadian Journal of Zoology 73, 321-329.	Escape Body Velocity	0.1223811002	0.6710502939	25.8900002575	1.2383797877	0.4542161887
Uma inornata	Bennett A.F. 1980. The thermal dependence of lizard behaviour. Animal Behaviour 28, 752-762.	Escape Body Velocity	0.4163957477	0.4595400778	42.0235346373	0.8451322696	0.9808956678
Uromastyx aegyptia	Dmi'el R. & D. Rappeport. 1976. Effect of temperature on metabolism during running in the lizard Uromastix aegyptius. Physiological Zoology 49, 77-84.	Escape Gait Change Velocity	8.19127514716E-31	17.7477122703	29.5236237037	21.9624788167	-2.6769638509
Urosaurus bicarinatus	Smith G.R. & J.A. Lemos-Espinal. 2005. Comparative escape behaviour of four species of Mexican phrynosomatid lizards. Herpetologia 61(3), 225-232.	Flee Distance	5.99571495862E-18	7.9653229314	45.5175857549	7.9655125616	-0.1924131168
Urosaurus bicarinatus	Smith G.R. & J.A. Lemos-Espinal. 2005. Comparative escape behaviour of four species of Mexican phrynosomatid lizards. Herpetologia 61(3), 225-232.	Resource Reaction Distance	1.78879808718E-33	15.9699712137	35.641233806	18.1346813881	-0.199310464
Uta stansburiana	Waldschmidt S. & C.R. Tracy. 1983. Interactions between a lizard and its thermal environment: implications for sprint performance and space utilization in the lizard Uta stansburiana. Ecology 64(3), 476-484.	Escape Body Velocity Probability	0.0001172667	2.6701059343	54.3159951384	2.6702373493	0.6593517792
Xenopus laevis	Miller K. 1982. Effect of temperature on sprint performance in the frog Xenopus laevis and the salamander Necturus maculosus. Copeia 1982(3), 695-698.	Escape Body Velocity	0.2572696773	0.2481966951	29.3776911417	49.8622720647	0.9561200215
